# Supplementary material for: catena-Poly[[[tetra­kis­(cyanido-κC)tungstate(IV)]-di-μ-cyanido-κ4 C:N-bis­[diaqua­(2,2′-bipyridyl-κ2 N,N′)manganese(II)]-di-μ-cyanido-κ4 N:C] hexa­hydrate]
Source: Acta Crystallogr Sect E Struct Rep Online. 2011 May 7;67(Pt 6):m702–3. doi: 10.1107/S1600536811012451 (PMC3120535; doi:10.1107/S1600536811012451)
Supplement: Supplementary file 1 [file e-67-0m702-sup1.cif]

##############################################################################
#                                                                            #
# This CIF contains the data in a paper accepted for publication in          #
# Acta Crystallographica Section E. It conforms to the requirements of       #
# Notes for Authors for Acta Crystallographica Section E, and has been       #
# peer reviewed under the auspices of the IUCr Commission on Journals.       #
#                                                                            #
# Full details of the Crystallographic Information File format               #
# are given in the paper "The Crystallographic Information File (CIF):       #
# a New Standard Archive File for Crystallography" by S. R. Hall, F. H.      #
# Allen and I. D. Brown [Acta Cryst. (1991), A47, 655-685].                  #
#                                                                            #
# The current version of the core CIF dictionary is obtainable from          #
# ftp://ftp.iucr.org/pub/cif_core.dic.                                       #
#                                                                            #
# Software is freely available for graphical display of the structure(s)     #
# in this CIF. For information consult the CIF software page                 #
# http://www.iucr.org/resources/cif/software.                                #
#                                                                            #
# This file may be used for bona fide research purposes within the           #
# scientific community so long as proper attribution is given to the journal # 
# article from which it was obtained.                                        #
#                                                                            #
##############################################################################
data_I
_audit_creation_method     SHELXL-97
_chemical_name_systematic
;
<i>catena</i>-Poly[[[tetrakis(cyanido-\k<i>C</i>)tungstate(IV)]-di-\m-cyanido-
\k^4^<i>C</i>:<i>N</i>-bis[diaqua(2,2'-bipyridyl-
\k^2^<i>N</i>,<i>N</i>')manganese(II)]-di-\m-cyanido-\k^4^<i>N</i>:<i>C</i>]
hexahydrate]
;
_chemical_name_common     ?
_chemical_formula_moiety     'C28 H34 Mn2 N12 O10 W'
_chemical_formula_sum     'C28 H34 Mn2 N12 O10 W'
_chemical_formula_iupac     '[Mn2 W (C N)8 (C10 H8 N2)2 (H2 O)4], 6H2 O'
_chemical_formula_weight     992.40
_chemical_melting_point     ?
_symmetry_cell_setting     monoclinic
_symmetry_space_group_name_H-M     'P 21/n '
_symmetry_space_group_name_Hall     '-P 2yn'
loop_
    _symmetry_equiv_pos_as_xyz
    'x, y, z'
    '-x+1/2, y+1/2, -z+1/2'
    '-x, -y, -z'
    'x-1/2, -y-1/2, z-1/2'
_cell_length_a     11.6673(3)
_cell_length_b     15.5511(4)
_cell_length_c     21.4339(7)
_cell_angle_alpha     90.00
_cell_angle_beta     99.2130(10)
_cell_angle_gamma     90.00
_cell_volume     3838.78(18)
_cell_formula_units_Z     4
_cell_measurement_reflns_used     28294
_cell_measurement_theta_min     3.1
_cell_measurement_theta_max     27.5
_cell_measurement_temperature     90(2)
_cell_special_details     ?
_exptl_crystal_description     'platelet'
_exptl_crystal_colour     'yellow'
_exptl_crystal_size_max     0.90
_exptl_crystal_size_mid     0.20
_exptl_crystal_size_min     0.02
_exptl_crystal_density_diffrn     1.717
_exptl_crystal_density_meas     ?
_exptl_crystal_density_method     'not measured'
_exptl_crystal_F_000     1960
_exptl_absorpt_coefficient_mu     3.704
_exptl_absorpt_correction_type     multi-scan
_exptl_absorpt_process_details
;
(ABSCOR; Higashi, 1995)
;
_exptl_absorpt_correction_T_min     0.1353
_exptl_absorpt_correction_T_max     0.9296
_exptl_special_details
;
;
_diffrn_ambient_temperature     90(2)
_diffrn_radiation_type     MoK\a
_diffrn_radiation_wavelength     0.71075
_diffrn_radiation_source     'fine-focus sealed tube'
_diffrn_radiation_monochromator     graphite
_diffrn_measurement_device_type     'Rigaku R-AXIS RAPID'
_diffrn_measurement_method     \w
_diffrn_detector_area_resol_mean     10.00
_diffrn_reflns_number     33108
_diffrn_reflns_av_R_equivalents     0.0622
_diffrn_reflns_av_sigmaI/netI     0.0601
_diffrn_reflns_theta_min     3.11
_diffrn_reflns_theta_max     27.46
_diffrn_reflns_theta_full     27.46
_diffrn_measured_fraction_theta_max     0.980
_diffrn_measured_fraction_theta_full     0.980
_diffrn_reflns_limit_h_min     -15
_diffrn_reflns_limit_h_max     15
_diffrn_reflns_limit_k_min     -18
_diffrn_reflns_limit_k_max     19
_diffrn_reflns_limit_l_min     -27
_diffrn_reflns_limit_l_max     27
_diffrn_standards_number     ?
_diffrn_standards_interval_count     ?
_diffrn_standards_interval_time     ?
_diffrn_standards_decay_%     ?
_refine_special_details
;
Refinement of <i>F</i>^2^ against ALL reflections. The weighted <i>R</i>-factor
<i>wR</i> and goodness of fit <i>S</i> are based on <i>F</i>^2^, conventional
<i>R</i>-factors <i>R</i> are based on <i>F</i>, with <i>F</i> set to zero for
negative <i>F</i>^2^. The threshold expression of <i>F</i>^2^ >
\s(<i>F</i>^2^) is used only for calculating <i>R</i>-factors(gt) <i>etc</i>.
and is not relevant to the choice of reflections for refinement.
<i>R</i>-factors based on <i>F</i>^2^ are statistically about twice as large
as those based on <i>F</i>, and <i>R</i>- factors based on ALL data will be
even larger.
;
_reflns_number_total     8606
_reflns_number_gt     7342
_reflns_threshold_expression     I>2\s(I)
_refine_ls_structure_factor_coef     Fsqd
_refine_ls_matrix_type     full
_refine_ls_R_factor_all     0.0446
_refine_ls_R_factor_gt     0.0358
_refine_ls_wR_factor_gt     0.0748
_refine_ls_wR_factor_ref     0.0786
_refine_ls_goodness_of_fit_ref     1.026
_refine_ls_restrained_S_all     1.025
_refine_ls_number_reflns     8606
_refine_ls_number_parameters     533
_refine_ls_number_restraints     18
_refine_ls_hydrogen_treatment     mixed
_refine_ls_weighting_scheme     calc
_refine_ls_weighting_details
         'calc w=1/[\s^2^(Fo^2^)+(0.0278P)^2^+5.0172P] where P=(Fo^2^+2Fc^2^)/3'
_atom_sites_solution_hydrogens     geom
_atom_sites_solution_primary     direct
_atom_sites_solution_secondary     difmap
_refine_ls_shift/su_max     0.002
_refine_ls_shift/su_mean     0.000
_refine_diff_density_max     2.465
_refine_diff_density_min     -1.924
_refine_ls_extinction_method     none
_refine_ls_extinction_coef     ?
loop_
    _atom_type_symbol
    _atom_type_description
    _atom_type_scat_dispersion_real
    _atom_type_scat_dispersion_imag
    _atom_type_scat_source
    'Mn' 'Mn' 0.3368 0.7283
                         'International Tables Vol C Tables 4.2.6.8 and 6.1.1.4'
    'W' 'W' -0.8490 6.8722
                         'International Tables Vol C Tables 4.2.6.8 and 6.1.1.4'
    'C' 'C' 0.0033 0.0016
                         'International Tables Vol C Tables 4.2.6.8 and 6.1.1.4'
    'N' 'N' 0.0061 0.0033
                         'International Tables Vol C Tables 4.2.6.8 and 6.1.1.4'
    'H' 'H' 0.0000 0.0000
                         'International Tables Vol C Tables 4.2.6.8 and 6.1.1.4'
    'O' 'O' 0.0106 0.0060
                         'International Tables Vol C Tables 4.2.6.8 and 6.1.1.4'
_computing_data_collection     'PROCESS-AUTO (Rigaku, 2007)'
_computing_cell_refinement     'PROCESS-AUTO (Rigaku, 2007)'
_computing_data_reduction
;
CrystalStructure (Molecular Structure Corporation & Rigaku, 2007)
;
_computing_structure_solution     'SHELXS97 (Sheldrick, 2008)'
_computing_structure_refinement     'SHELXL97 (Sheldrick, 2008)'
_computing_molecular_graphics
;
ORTEP-3 (Farrugia, 1997) and VESTA (Momma & Izumi, 2006)
;
_computing_publication_material
;
CrystalStructure (Molecular Structure Corporation & Rigaku, 2007)
;
loop_
    _atom_site_type_symbol
    _atom_site_label
    _atom_site_fract_x
    _atom_site_fract_y
    _atom_site_fract_z
    _atom_site_U_iso_or_equiv
    _atom_site_adp_type
    _atom_site_calc_flag
    _atom_site_refinement_flags
    _atom_site_occupancy
    _atom_site_symmetry_multiplicity
    _atom_site_disorder_assembly
    _atom_site_disorder_group
    W W1 0.810420(12) 0.888675(9) 0.224158(6) 0.01102(6) Uani d . 1 1 . .
    Mn Mn1 0.45358(5) 1.11286(4) 0.17557(3) 0.01337(12) Uani d . 1 1 . .
    Mn Mn2 0.47767(5) 0.64730(4) 0.15037(2) 0.01383(12) Uani d . 1 1 . .
    O O1 0.4226(3) 1.0759(2) 0.27269(13) 0.0256(7) Uani d D 1 1 . .
    H H1 0.487(2) 1.069(3) 0.2960(19) 0.031 Uiso d D 1 1 . .
    H H2 0.390(4) 1.116(2) 0.289(2) 0.031 Uiso d D 1 1 . .
    O O2 0.3345(2) 1.2232(2) 0.18036(15) 0.0263(7) Uani d D 1 1 . .
    H H3 0.2623(17) 1.227(3) 0.175(2) 0.032 Uiso d D 1 1 . .
    H H4 0.359(4) 1.2694(18) 0.196(2) 0.032 Uiso d D 1 1 . .
    O O3 0.4296(3) 0.6143(2) 0.24405(14) 0.0256(7) Uani d D 1 1 . .
    H H5 0.482(3) 0.586(3) 0.265(2) 0.031 Uiso d D 1 1 . .
    H H6 0.417(4) 0.654(2) 0.2679(18) 0.031 Uiso d D 1 1 . .
    O O4 0.3504(2) 0.7532(2) 0.15113(13) 0.0233(6) Uani d D 1 1 . .
    H H7 0.281(2) 0.742(3) 0.154(2) 0.028 Uiso d D 1 1 . .
    H H8 0.370(4) 0.790(2) 0.1789(17) 0.028 Uiso d D 1 1 . .
    O O5 1.1463(3) 1.3841(2) 0.25177(16) 0.0298(7) Uani d D 1 1 . .
    H H29 1.110(4) 1.4308(19) 0.249(2) 0.036 Uiso d D 1 1 . .
    H H30 1.217(2) 1.396(3) 0.253(2) 0.036 Uiso d D 1 1 . .
    O O6 1.1027(3) 1.24366(19) 0.17341(14) 0.0254(7) Uani d D 1 1 . .
    H H31 1.096(4) 1.288(2) 0.1945(19) 0.030 Uiso d D 1 1 . .
    H H32 1.055(3) 1.240(3) 0.1406(14) 0.030 Uiso d D 1 1 . .
    O O7 0.9086(3) 1.22249(19) 0.08148(14) 0.0233(6) Uani d D 1 1 . .
    H H33 0.898(4) 1.1743(17) 0.096(2) 0.028 Uiso d D 1 1 . .
    H H34 0.866(3) 1.254(3) 0.0984(19) 0.028 Uiso d D 1 1 . .
    O O8 0.9834(3) 1.2948(2) -0.02763(16) 0.0358(8) Uani d D 1 1 . .
    H H36 0.956(4) 1.274(3) 0.0026(17) 0.043 Uiso d D 1 1 . .
    H H35 1.035(3) 1.265(3) -0.039(2) 0.043 Uiso d D 1 1 . .
    O O9 0.8777(3) 1.2844(2) -0.14985(14) 0.0283(7) Uani d D 1 1 . .
    H H37 0.901(4) 1.298(3) -0.1123(11) 0.034 Uiso d D 1 1 . .
    H H38 0.913(4) 1.241(2) -0.160(2) 0.034 Uiso d D 1 1 . .
    O O10 0.8624(3) 0.5937(3) 0.14671(17) 0.0539(11) Uani d . 1 1 . .
    N N1 0.5679(3) 1.0016(2) 0.18906(15) 0.0190(7) Uani d . 1 1 . .
    N N2 0.9176(3) 0.7068(2) 0.28805(16) 0.0213(7) Uani d . 1 1 . .
    N N3 0.6026(3) 0.7475(2) 0.17782(14) 0.0175(7) Uani d . 1 1 . .
    N N4 0.8920(3) 1.0454(2) 0.32493(14) 0.0178(7) Uani d . 1 1 . .
    N N5 0.8726(3) 1.0573(2) 0.13964(15) 0.0204(7) Uani d . 1 1 . .
    N N6 1.1000(3) 0.8869(2) 0.24367(16) 0.0223(8) Uani d . 1 1 . .
    N N7 0.8601(3) 0.7988(2) 0.09063(16) 0.0277(8) Uani d . 1 1 . .
    N N8 0.6807(3) 0.8526(2) 0.34906(16) 0.0286(8) Uani d . 1 1 . .
    N N9 0.3003(3) 1.0525(2) 0.11361(13) 0.0148(7) Uani d . 1 1 . .
    N N10 0.4871(3) 1.1251(2) 0.07622(15) 0.0166(7) Uani d . 1 1 . .
    N N11 0.3369(3) 0.5667(2) 0.09489(15) 0.0195(7) Uani d . 1 1 . .
    N N12 0.5095(3) 0.6474(2) 0.04966(14) 0.0155(7) Uani d . 1 1 . .
    C C1 0.6537(3) 0.9626(2) 0.20079(16) 0.0144(8) Uani d . 1 1 . .
    C C2 0.8776(3) 0.7701(3) 0.26592(17) 0.0186(8) Uani d . 1 1 . .
    C C3 0.6743(3) 0.7977(3) 0.19365(16) 0.0149(8) Uani d . 1 1 . .
    C C4 0.8609(3) 0.9891(2) 0.29147(16) 0.0142(8) Uani d . 1 1 . .
    C C5 0.8501(3) 0.9979(3) 0.16697(16) 0.0145(8) Uani d . 1 1 . .
    C C6 1.0001(3) 0.8900(2) 0.23681(17) 0.0163(8) Uani d . 1 1 . .
    C C7 0.8414(3) 0.8311(3) 0.13671(17) 0.0180(8) Uani d . 1 1 . .
    C C8 0.7253(3) 0.8661(3) 0.30556(18) 0.0189(8) Uani d . 1 1 . .
    C C9 0.2107(3) 1.0146(3) 0.13495(18) 0.0203(8) Uani d . 1 1 . .
    H H9 0.2054 1.0196 0.1786 0.024 Uiso calc R 1 1 . .
    C C10 0.1254(3) 0.9682(3) 0.09624(19) 0.0234(9) Uani d . 1 1 . .
    H H10 0.0647 0.9403 0.1131 0.028 Uiso calc R 1 1 . .
    C C11 0.1318(3) 0.9641(3) 0.03249(19) 0.0258(10) Uani d . 1 1 . .
    H H11 0.0754 0.9326 0.0047 0.031 Uiso calc R 1 1 . .
    C C12 0.2215(3) 1.0065(3) 0.00926(18) 0.0225(9) Uani d . 1 1 . .
    H H12 0.2247 1.0065 -0.0347 0.027 Uiso calc R 1 1 . .
    C C13 0.3053(3) 1.0485(3) 0.05091(17) 0.0172(8) Uani d . 1 1 . .
    C C14 0.4080(3) 1.0904(2) 0.03018(17) 0.0156(8) Uani d . 1 1 . .
    C C15 0.4242(4) 1.0915(3) -0.03304(18) 0.0210(9) Uani d . 1 1 . .
    H H15 0.3675 1.0673 -0.0650 0.025 Uiso calc R 1 1 . .
    C C16 0.5243(4) 1.1284(3) -0.04842(19) 0.0257(10) Uani d . 1 1 . .
    H H16 0.5369 1.1297 -0.0911 0.031 Uiso calc R 1 1 . .
    C C17 0.6054(4) 1.1632(3) -0.00101(19) 0.0244(9) Uani d . 1 1 . .
    H H17 0.6749 1.1882 -0.0105 0.029 Uiso calc R 1 1 . .
    C C18 0.5835(3) 1.1609(3) 0.06040(18) 0.0190(8) Uani d . 1 1 . .
    H H18 0.6387 1.1857 0.0928 0.023 Uiso calc R 1 1 . .
    C C19 0.2547(4) 0.5260(3) 0.1201(2) 0.0264(9) Uani d . 1 1 . .
    H H19 0.2584 0.5274 0.1647 0.032 Uiso calc R 1 1 . .
    C C20 0.1643(4) 0.4819(3) 0.0842(2) 0.0325(11) Uani d . 1 1 . .
    H H20 0.1072 0.4534 0.1036 0.039 Uiso calc R 1 1 . .
    C C21 0.1592(4) 0.4803(3) 0.0193(2) 0.0335(11) Uani d . 1 1 . .
    H H21 0.0981 0.4507 -0.0067 0.040 Uiso calc R 1 1 . .
    C C22 0.2434(4) 0.5220(3) -0.0073(2) 0.0301(10) Uani d . 1 1 . .
    H H22 0.2405 0.5219 -0.0518 0.036 Uiso calc R 1 1 . .
    C C23 0.3331(3) 0.5645(3) 0.03160(18) 0.0193(8) Uani d . 1 1 . .
    C C24 0.4317(4) 0.6061(2) 0.00663(18) 0.0183(8) Uani d . 1 1 . .
    C C25 0.4452(4) 0.6007(3) -0.05668(19) 0.0270(10) Uani d . 1 1 . .
    H H25 0.3892 0.5717 -0.0864 0.032 Uiso calc R 1 1 . .
    C C26 0.5413(4) 0.6380(3) -0.0755(2) 0.0296(10) Uani d . 1 1 . .
    H H26 0.5519 0.6350 -0.1185 0.036 Uiso calc R 1 1 . .
    C C27 0.6226(4) 0.6800(3) -0.03138(18) 0.0238(9) Uani d . 1 1 . .
    H H27 0.6898 0.7055 -0.0433 0.029 Uiso calc R 1 1 . .
    C C28 0.6025(3) 0.6833(3) 0.03048(18) 0.0195(8) Uani d . 1 1 . .
    H H28 0.6571 0.7125 0.0608 0.023 Uiso calc R 1 1 . .
loop_
    _atom_site_aniso_label
    _atom_site_aniso_U_11
    _atom_site_aniso_U_22
    _atom_site_aniso_U_33
    _atom_site_aniso_U_12
    _atom_site_aniso_U_13
    _atom_site_aniso_U_23
    W1 0.01106(9) 0.01089(9) 0.01059(8) 0.00028(6) 0.00020(5) -0.00007(5)
    Mn1 0.0120(3) 0.0139(3) 0.0135(3) 0.0009(2) 0.0000(2) -0.0007(2)
    Mn2 0.0134(3) 0.0148(3) 0.0129(3) -0.0006(2) 0.0007(2) -0.0002(2)
    O1 0.0334(18) 0.0266(17) 0.0183(15) 0.0010(15) 0.0087(12) -0.0014(12)
    O2 0.0149(14) 0.0209(17) 0.0412(18) 0.0019(13) -0.0012(13) -0.0107(13)
    O3 0.0317(17) 0.0262(18) 0.0205(15) 0.0088(14) 0.0095(13) 0.0049(12)
    O4 0.0155(14) 0.0284(18) 0.0263(16) 0.0017(14) 0.0045(12) -0.0002(12)
    O5 0.0197(16) 0.0264(18) 0.0425(19) 0.0022(14) 0.0022(14) -0.0066(14)
    O6 0.0232(16) 0.0232(17) 0.0286(17) 0.0015(14) 0.0009(12) -0.0042(13)
    O7 0.0291(16) 0.0187(16) 0.0238(15) 0.0002(14) 0.0098(12) 0.0006(12)
    O8 0.0362(19) 0.043(2) 0.0322(18) 0.0063(17) 0.0168(15) 0.0078(15)
    O9 0.0208(15) 0.036(2) 0.0292(16) 0.0044(14) 0.0079(13) 0.0056(14)
    O10 0.043(2) 0.082(3) 0.037(2) -0.024(2) 0.0055(17) -0.0118(19)
    N1 0.0197(17) 0.0174(17) 0.0192(16) 0.0025(15) 0.0011(13) -0.0010(13)
    N2 0.0149(16) 0.0215(19) 0.0274(18) 0.0006(15) 0.0031(13) 0.0037(15)
    N3 0.0150(16) 0.0187(18) 0.0184(16) -0.0007(15) 0.0012(12) -0.0032(13)
    N4 0.0216(17) 0.0176(18) 0.0139(16) -0.0047(15) 0.0016(13) 0.0024(13)
    N5 0.0264(18) 0.0180(18) 0.0165(16) -0.0043(15) 0.0024(13) 0.0007(13)
    N6 0.0191(19) 0.023(2) 0.0252(18) -0.0017(15) 0.0042(14) 0.0036(14)
    N7 0.0290(19) 0.031(2) 0.0245(19) -0.0028(17) 0.0078(15) -0.0086(16)
    N8 0.038(2) 0.025(2) 0.0241(19) -0.0143(18) 0.0110(16) -0.0029(15)
    N9 0.0128(15) 0.0194(18) 0.0120(15) 0.0008(14) 0.0014(12) -0.0004(12)
    N10 0.0192(17) 0.0133(17) 0.0175(16) 0.0021(14) 0.0034(13) 0.0017(12)
    N11 0.0170(16) 0.0186(18) 0.0217(17) 0.0005(15) -0.0010(13) 0.0002(14)
    N12 0.0174(16) 0.0151(17) 0.0143(15) 0.0025(14) 0.0028(12) 0.0010(12)
    C1 0.0200(19) 0.0131(19) 0.0106(17) -0.0020(17) 0.0040(14) -0.0030(13)
    C2 0.0145(19) 0.024(2) 0.0165(19) -0.0045(17) 0.0011(14) 0.0007(16)
    C3 0.0152(18) 0.016(2) 0.0144(17) 0.0056(17) 0.0052(14) 0.0012(14)
    C4 0.0108(17) 0.018(2) 0.0143(18) 0.0011(16) 0.0039(13) 0.0022(15)
    C5 0.0118(18) 0.018(2) 0.0132(17) -0.0020(16) 0.0003(13) -0.0056(15)
    C6 0.021(2) 0.0124(19) 0.0155(18) 0.0018(16) 0.0038(15) 0.0011(14)
    C7 0.0161(19) 0.019(2) 0.0187(19) -0.0046(17) 0.0029(15) 0.0002(16)
    C8 0.022(2) 0.018(2) 0.0163(19) -0.0001(17) -0.0004(16) -0.0009(15)
    C9 0.020(2) 0.021(2) 0.0195(19) 0.0019(18) 0.0037(15) 0.0003(16)
    C10 0.0148(19) 0.027(2) 0.028(2) -0.0047(18) 0.0024(16) 0.0007(17)
    C11 0.019(2) 0.030(2) 0.026(2) 0.0003(19) -0.0062(16) -0.0091(18)
    C12 0.025(2) 0.025(2) 0.0152(19) 0.0021(19) -0.0021(16) -0.0027(16)
    C13 0.0168(19) 0.017(2) 0.0175(18) 0.0056(17) -0.0001(15) 0.0015(15)
    C14 0.0177(19) 0.0133(19) 0.0163(18) 0.0072(16) 0.0041(14) 0.0046(14)
    C15 0.028(2) 0.020(2) 0.0142(18) 0.0077(18) 0.0037(16) 0.0024(15)
    C16 0.034(2) 0.025(2) 0.020(2) 0.011(2) 0.0123(18) 0.0064(17)
    C17 0.025(2) 0.022(2) 0.028(2) 0.0046(19) 0.0121(17) 0.0100(17)
    C18 0.0126(18) 0.018(2) 0.027(2) 0.0014(17) 0.0049(15) 0.0027(16)
    C19 0.022(2) 0.025(2) 0.033(2) -0.0023(19) 0.0067(18) -0.0006(18)
    C20 0.022(2) 0.027(3) 0.047(3) -0.005(2) 0.003(2) -0.002(2)
    C21 0.024(2) 0.029(3) 0.043(3) -0.005(2) -0.006(2) -0.007(2)
    C22 0.033(2) 0.027(2) 0.025(2) 0.005(2) -0.0101(19) -0.0022(18)
    C23 0.022(2) 0.012(2) 0.022(2) 0.0077(17) -0.0013(16) -0.0004(15)
    C24 0.023(2) 0.015(2) 0.0157(18) 0.0065(17) 0.0001(15) 0.0016(14)
    C25 0.038(3) 0.028(2) 0.0140(19) 0.007(2) -0.0021(17) -0.0022(16)
    C26 0.046(3) 0.026(2) 0.018(2) 0.013(2) 0.0090(19) 0.0028(17)
    C27 0.031(2) 0.021(2) 0.021(2) 0.0073(19) 0.0110(17) 0.0046(16)
    C28 0.023(2) 0.017(2) 0.0181(19) 0.0040(18) 0.0033(15) 0.0017(15)
_geom_special_details
;
All e.s.d.'s (except the e.s.d. in the dihedral angle between two l.s. planes)
are estimated using the full covariance matrix. The cell e.s.d.'s are taken
into account individually in the estimation of e.s.d.'s in distances, angles
and torsion angles; correlations between e.s.d.'s in cell parameters are only
used when they are defined by crystal symmetry. An approximate (isotropic)
treatment of cell e.s.d.'s is used for estimating e.s.d.'s involving l.s.
planes.
Bond lengths and angles
 W1 -        Distance       Angles
 C2        2.1424 (0.0041)
 C4        2.1437 (0.0038)  107.63 (0.14)
 C3        2.1494 (0.0039)   76.34 (0.14) 142.60 (0.13)
 C1        2.1498 (0.0038)  142.96 (0.14)  84.20 (0.13)  73.85 (0.14)
 C7        2.1591 (0.0039)   84.55 (0.15) 145.08 (0.14)  71.42 (0.14) 105.89
 (0.14)
 C8        2.1700 (0.0040)   73.08 (0.15)  71.85 (0.14)  74.17 (0.14)  78.01
 (0.14) 142.45 (0.15)
 C6        2.1858 (0.0040)   70.17 (0.14)  75.29 (0.14) 136.71 (0.14) 146.11
 (0.14)  78.73 (0.14) 119.10 (0.14)
 C5        2.1872 (0.0040)  143.73 (0.14)  75.60 (0.13) 123.59 (0.13)  72.70
 (0.14)  75.84 (0.14) 137.85 (0.14)  76.19 (0.13)
               W1 -          C2            C4            C3            C1
      C7            C8            C6
 Mn1 -       Distance       Angles
 N2_$1     2.1508 (0.0033)
 N1        2.1762 (0.0033)   96.57 (0.13)
 O2        2.2209 (0.0030)   82.20 (0.12) 169.50 (0.12)
 N10       2.2339 (0.0032)   93.95 (0.12)  89.84 (0.12) 100.64 (0.12)
 O1        2.2440 (0.0029)   92.57 (0.12)  81.90 (0.12)  87.73 (0.12) 170.02
 (0.12)
 N9        2.2542 (0.0029)  159.83 (0.12)  99.14 (0.12)  84.59 (0.11)  73.59
 (0.11) 102.08 (0.11)
               Mn1 -         N2_$1         N1            O2            N10
      O1
 Mn2 -       Distance       Angles
 N3        2.1504 (0.0032)
 N4_$4     2.2012 (0.0032)   92.55 (0.12)
 O4        2.2194 (0.0030)   83.38 (0.12) 165.86 (0.11)
 O3        2.2289 (0.0030)  100.21 (0.12)  83.18 (0.11)  84.22 (0.11)
 N12       2.2482 (0.0030)   93.06 (0.12)  91.00 (0.11) 102.71 (0.11) 165.71
 (0.12)
 N11       2.2493 (0.0032)  162.59 (0.12)  98.25 (0.12)  89.14 (0.11)  94.61
 (0.12)  73.24 (0.12)
               Mn2 -         N3            N4_$4         O4            O3
      N12
 O1 -        Distance       Angles
 Mn1       2.2440 (0.0029)
 H1        0.8363 (0.0190)  108.96 (3.32)
 H2        0.8417 (0.0190)  110.06 (3.33) 105.52 (4.66)
               O1 -          Mn1           H1
 O2 -        Distance       Angles
 Mn1       2.2209 (0.0030)
 H3        0.8337 (0.0190)  132.79 (3.41)
 H4        0.8222 (0.0191)  120.69 (3.30) 105.61 (4.59)
               O2 -          Mn1           H3
 O3 -        Distance       Angles
 Mn2       2.2289 (0.0030)
 H5        0.8240 (0.0190)  109.88 (3.40)
 H6        0.8286 (0.0191)  118.44 (3.40) 104.60 (4.67)
               O3 -          Mn2           H5
 O4 -        Distance       Angles
 Mn2       2.2194 (0.0030)
 H7        0.8366 (0.0189)  120.24 (3.34)
 H8        0.8296 (0.0189)  114.26 (3.19) 104.47 (4.45)
               O4 -          Mn2           H7
 O5 -        Distance       Angles
 H29       0.8350 (0.0192)
 H30       0.8362 (0.0193)  107.18 (4.93)
               O5 -          H29
 O6 -        Distance       Angles
 H31       0.8332 (0.0191)
 H32       0.8267 (0.0188)  113.94 (4.49)
               O6 -          H31
 O7 -        Distance       Angles
 H33       0.8258 (0.0190)
 H34       0.8236 (0.0189)  104.31 (4.54)
               O7 -          H33
 O8 -        Distance       Angles
 H36       0.8307 (0.0193)
 H35       0.8285 (0.0194)  113.61 (5.07)
               O8 -          H36
 O9 -        Distance       Angles
 H37       0.8344 (0.0189)
 H38       0.8390 (0.0192)  111.00 (4.58)
               O9 -          H37
 N1 -        Distance       Angles
 C1        1.1627 (0.0048)
 Mn1       2.1762 (0.0033)  158.65 (0.31)
               N1 -          C1
 N2 -        Distance       Angles
 C2        1.1582 (0.0051)
 Mn1_$4    2.1508 (0.0033)  159.78 (0.31)
               N2 -          C2
 N3 -        Distance       Angles
 C3        1.1545 (0.0048)
 Mn2       2.1504 (0.0032)  176.05 (0.31)
               N3 -          C3
 N4 -        Distance       Angles
 C4        1.1529 (0.0047)
 Mn2_$1    2.2011 (0.0032)  146.40 (0.30)
               N4 -          C4
 N5 -        Distance       Angles
 C5        1.1465 (0.0049)
               N5 -
 N6 -        Distance       Angles
 C6        1.1526 (0.0051)
               N6 -
 N7 -        Distance       Angles
 C7        1.1597 (0.0050)
               N7 -
 N8 -        Distance       Angles
 C8        1.1575 (0.0052)
               N8 -
 N9 -        Distance       Angles
 C9        1.3429 (0.0050)
 C13       1.3559 (0.0045)  118.44 (0.31)
 Mn1       2.2542 (0.0029)  124.73 (0.24) 116.59 (0.24)
               N9 -          C9            C13
 N10 -       Distance       Angles
 C18       1.3462 (0.0050)
 C14       1.3514 (0.0048)  118.82 (0.33)
 Mn1       2.2339 (0.0032)  123.80 (0.25) 117.30 (0.25)
               N10 -         C18           C14
 N11 -       Distance       Angles
 C19       1.3327 (0.0053)
 C23       1.3506 (0.0048)  119.05 (0.34)
 Mn2       2.2493 (0.0032)  124.16 (0.27) 116.66 (0.26)
               N11 -         C19           C23
 N12 -       Distance       Angles
 C28       1.3420 (0.0050)
 C24       1.3487 (0.0048)  118.53 (0.32)
 Mn2       2.2482 (0.0030)  124.07 (0.25) 117.37 (0.25)
               N12 -         C28           C24
 C1 -        Distance       Angles
 N1        1.1627 (0.0048)
 W1        2.1498 (0.0038)  178.55 (0.34)
               C1 -          N1
 C2 -        Distance       Angles
 N2        1.1582 (0.0051)
 W1        2.1424 (0.0041)  177.68 (0.34)
               C2 -          N2
 C3 -        Distance       Angles
 N3        1.1545 (0.0048)
 W1        2.1494 (0.0039)  178.65 (0.34)
               C3 -          N3
 C4 -        Distance       Angles
 N4        1.1529 (0.0047)
 W1        2.1437 (0.0038)  175.63 (0.33)
               C4 -          N4
 C5 -        Distance       Angles
 N5        1.1465 (0.0049)
 W1        2.1872 (0.0039)  176.70 (0.31)
               C5 -          N5
 C6 -        Distance       Angles
 N6        1.1526 (0.0051)
 W1        2.1858 (0.0040)  177.03 (0.32)
               C6 -          N6
 C7 -        Distance       Angles
 N7        1.1597 (0.0050)
 W1        2.1591 (0.0039)  178.24 (0.37)
               C7 -          N7
 C8 -        Distance       Angles
 N8        1.1575 (0.0052)
 W1        2.1700 (0.0040)  178.82 (0.38)
               C8 -          N8
 C9 -        Distance       Angles
 N9        1.3429 (0.0050)
 C10       1.3907 (0.0053)  123.11 (0.36)
 H9        0.9500           118.44        118.44
               C9 -          N9            C10
 C10 -       Distance       Angles
 C11       1.3817 (0.0057)
 C9        1.3907 (0.0053)  117.87 (0.37)
 H10       0.9500           121.07        121.07
               C10 -         C11           C9
 C11 -       Distance       Angles
 C10       1.3817 (0.0057)
 C12       1.3945 (0.0060)  119.57 (0.36)
 H11       0.9500           120.22        120.22
               C11 -         C10           C12
 C12 -       Distance       Angles
 C13       1.3781 (0.0052)
 C11       1.3945 (0.0060)  119.19 (0.36)
 H12       0.9500           120.41        120.41
               C12 -         C13           C11
 C13 -       Distance       Angles
 N9        1.3559 (0.0045)
 C12       1.3781 (0.0052)  121.72 (0.36)
 C14       1.4931 (0.0055)  115.99 (0.32) 122.28 (0.35)
               C13 -         N9            C12
 C14 -       Distance       Angles
 N10       1.3514 (0.0048)
 C15       1.3977 (0.0051)  121.38 (0.36)
 C13       1.4931 (0.0054)  116.37 (0.32) 122.22 (0.35)
               C14 -         N10           C15
 C15 -       Distance       Angles
 C16       1.3876 (0.0061)
 C14       1.3977 (0.0051)  119.00 (0.38)
 H15       0.9500           120.50        120.50
               C15 -         C16           C14
 C16 -       Distance       Angles
 C17       1.3835 (0.0060)
 C15       1.3876 (0.0061)  119.36 (0.37)
 H16       0.9500           120.32        120.32
               C16 -         C17           C15
 C17 -       Distance       Angles
 C18       1.3809 (0.0054)
 C16       1.3835 (0.0060)  118.75 (0.39)
 H17       0.9500           120.63        120.63
               C17 -         C18           C16
 C18 -       Distance       Angles
 N10       1.3462 (0.0049)
 C17       1.3809 (0.0054)  122.69 (0.37)
 H18       0.9500           118.66        118.66
               C18 -         N10           C17
 C19 -       Distance       Angles
 N11       1.3327 (0.0053)
 C20       1.3846 (0.0058)  122.88 (0.42)
 H19       0.9500           118.56        118.56
               C19 -         N11           C20
 C20 -       Distance       Angles
 C21       1.3833 (0.0064)
 C19       1.3846 (0.0058)  118.35 (0.44)
 H20       0.9500           120.82        120.82
               C20 -         C21           C19
 C21 -       Distance       Angles
 C22       1.3743 (0.0066)
 C20       1.3833 (0.0064)  119.29 (0.40)
 H21       0.9500           120.36        120.36
               C21 -         C22           C20
 C22 -       Distance       Angles
 C21       1.3743 (0.0066)
 C23       1.3955 (0.0055)  119.60 (0.41)
 H22       0.9500           120.20        120.20
               C22 -         C21           C23
 C23 -       Distance       Angles
 N11       1.3506 (0.0048)
 C22       1.3955 (0.0055)  120.82 (0.38)
 C24       1.4917 (0.0058)  116.51 (0.33) 122.62 (0.37)
               C23 -         N11           C22
 C24 -       Distance       Angles
 N12       1.3487 (0.0048)
 C25       1.3938 (0.0054)  121.71 (0.39)
 C23       1.4917 (0.0058)  115.76 (0.33) 122.50 (0.37)
               C24 -         N12           C25
 C25 -       Distance       Angles
 C26       1.3784 (0.0067)
 C24       1.3938 (0.0054)  118.98 (0.40)
 H25       0.9500           120.51        120.51
               C25 -         C26           C24
 C26 -       Distance       Angles
 C25       1.3784 (0.0067)
 C27       1.3910 (0.0061)  119.72 (0.39)
 H26       0.9500           120.14        120.14
               C26 -         C25           C27
 C27 -       Distance       Angles
 C28       1.3840 (0.0053)
 C26       1.3910 (0.0061)  117.90 (0.40)
 H27       0.9500           121.05        121.05
               C27 -         C28           C26
 C28 -       Distance       Angles
 N12       1.3420 (0.0050)
 C27       1.3840 (0.0053)  123.16 (0.37)
 H28       0.9500           118.42        118.42
               C28 -         N12           C27
;
loop_
    _geom_bond_atom_site_label_1
    _geom_bond_atom_site_label_2
    _geom_bond_site_symmetry_2
    _geom_bond_distance
    _geom_bond_publ_flag
    W1 C2 . 2.142(4) ?
    W1 C4 . 2.144(4) ?
    W1 C3 . 2.149(4) ?
    W1 C1 . 2.150(4) ?
    W1 C7 . 2.159(4) ?
    W1 C8 . 2.170(4) ?
    W1 C6 . 2.186(4) ?
    W1 C5 . 2.187(4) ?
    Mn1 N2 2_655 2.151(3) ?
    Mn1 N1 . 2.176(3) ?
    Mn1 O2 . 2.221(3) ?
    Mn1 N10 . 2.234(3) ?
    Mn1 O1 . 2.244(3) ?
    Mn1 N9 . 2.254(3) ?
    Mn2 N3 . 2.150(3) ?
    Mn2 N4 2_645 2.201(3) ?
    Mn2 O4 . 2.219(3) ?
    Mn2 O3 . 2.229(3) ?
    Mn2 N12 . 2.248(3) ?
    Mn2 N11 . 2.249(3) ?
    O1 H1 . 0.836(19) ?
    O1 H2 . 0.842(19) ?
    O2 H3 . 0.834(19) ?
    O2 H4 . 0.822(19) ?
    O3 H5 . 0.824(19) ?
    O3 H6 . 0.829(19) ?
    O4 H7 . 0.837(19) ?
    O4 H8 . 0.830(19) ?
    O5 H29 . 0.835(19) ?
    O5 H30 . 0.836(19) ?
    O6 H31 . 0.833(19) ?
    O6 H32 . 0.827(19) ?
    O7 H33 . 0.826(19) ?
    O7 H34 . 0.824(19) ?
    O8 H36 . 0.831(19) ?
    O8 H35 . 0.828(19) ?
    O9 H37 . 0.834(19) ?
    O9 H38 . 0.839(19) ?
    N1 C1 . 1.163(5) ?
    N2 C2 . 1.158(5) ?
    N2 Mn1 2_645 2.151(3) ?
    N3 C3 . 1.154(5) ?
    N4 C4 . 1.153(5) ?
    N4 Mn2 2_655 2.201(3) ?
    N5 C5 . 1.146(5) ?
    N6 C6 . 1.153(5) ?
    N7 C7 . 1.160(5) ?
    N8 C8 . 1.157(5) ?
    N9 C9 . 1.343(5) ?
    N9 C13 . 1.356(5) ?
    N10 C18 . 1.346(5) ?
    N10 C14 . 1.351(5) ?
    N11 C19 . 1.333(5) ?
    N11 C23 . 1.351(5) ?
    N12 C28 . 1.342(5) ?
    N12 C24 . 1.349(5) ?
    C9 C10 . 1.391(5) ?
    C9 H9 . 0.9500 ?
    C10 C11 . 1.382(6) ?
    C10 H10 . 0.9500 ?
    C11 C12 . 1.395(6) ?
    C11 H11 . 0.9500 ?
    C12 C13 . 1.378(5) ?
    C12 H12 . 0.9500 ?
    C13 C14 . 1.493(5) ?
    C14 C15 . 1.398(5) ?
    C15 C16 . 1.388(6) ?
    C15 H15 . 0.9500 ?
    C16 C17 . 1.384(6) ?
    C16 H16 . 0.9500 ?
    C17 C18 . 1.381(5) ?
    C17 H17 . 0.9500 ?
    C18 H18 . 0.9500 ?
    C19 C20 . 1.385(6) ?
    C19 H19 . 0.9500 ?
    C20 C21 . 1.383(6) ?
    C20 H20 . 0.9500 ?
    C21 C22 . 1.374(7) ?
    C21 H21 . 0.9500 ?
    C22 C23 . 1.396(5) ?
    C22 H22 . 0.9500 ?
    C23 C24 . 1.492(6) ?
    C24 C25 . 1.394(5) ?
    C25 C26 . 1.378(7) ?
    C25 H25 . 0.9500 ?
    C26 C27 . 1.391(6) ?
    C26 H26 . 0.9500 ?
    C27 C28 . 1.384(5) ?
    C27 H27 . 0.9500 ?
    C28 H28 . 0.9500 ?
loop_
    _geom_angle_atom_site_label_1
    _geom_angle_atom_site_label_2
    _geom_angle_atom_site_label_3
    _geom_angle_site_symmetry_1
    _geom_angle_site_symmetry_3
    _geom_angle
    _geom_angle_publ_flag
    C2 W1 C4 . . 107.63(14) ?
    C2 W1 C3 . . 76.34(14) ?
    C4 W1 C3 . . 142.60(13) ?
    C2 W1 C1 . . 142.96(14) ?
    C4 W1 C1 . . 84.20(13) ?
    C3 W1 C1 . . 73.85(14) ?
    C2 W1 C7 . . 84.55(15) ?
    C4 W1 C7 . . 145.08(14) ?
    C3 W1 C7 . . 71.42(14) ?
    C1 W1 C7 . . 105.89(14) ?
    C2 W1 C8 . . 73.08(15) ?
    C4 W1 C8 . . 71.85(14) ?
    C3 W1 C8 . . 74.17(14) ?
    C1 W1 C8 . . 78.01(14) ?
    C7 W1 C8 . . 142.45(15) ?
    C2 W1 C6 . . 70.17(14) ?
    C4 W1 C6 . . 75.29(14) ?
    C3 W1 C6 . . 136.71(14) ?
    C1 W1 C6 . . 146.11(14) ?
    C7 W1 C6 . . 78.73(14) ?
    C8 W1 C6 . . 119.10(14) ?
    C2 W1 C5 . . 143.73(14) ?
    C4 W1 C5 . . 75.60(13) ?
    C3 W1 C5 . . 123.59(13) ?
    C1 W1 C5 . . 72.70(14) ?
    C7 W1 C5 . . 75.84(14) ?
    C8 W1 C5 . . 137.85(14) ?
    C6 W1 C5 . . 76.19(13) ?
    N2 Mn1 N1 2_655 . 96.57(13) ?
    N2 Mn1 O2 2_655 . 82.20(12) ?
    N1 Mn1 O2 . . 169.50(12) ?
    N2 Mn1 N10 2_655 . 93.95(12) ?
    N1 Mn1 N10 . . 89.84(12) ?
    O2 Mn1 N10 . . 100.64(12) ?
    N2 Mn1 O1 2_655 . 92.57(12) ?
    N1 Mn1 O1 . . 81.90(12) ?
    O2 Mn1 O1 . . 87.73(12) ?
    N10 Mn1 O1 . . 170.02(12) ?
    N2 Mn1 N9 2_655 . 159.83(12) ?
    N1 Mn1 N9 . . 99.14(12) ?
    O2 Mn1 N9 . . 84.59(11) ?
    N10 Mn1 N9 . . 73.59(11) ?
    O1 Mn1 N9 . . 102.08(11) ?
    N3 Mn2 N4 . 2_645 92.55(12) ?
    N3 Mn2 O4 . . 83.38(12) ?
    N4 Mn2 O4 2_645 . 165.86(11) ?
    N3 Mn2 O3 . . 100.21(12) ?
    N4 Mn2 O3 2_645 . 83.18(11) ?
    O4 Mn2 O3 . . 84.22(11) ?
    N3 Mn2 N12 . . 93.06(12) ?
    N4 Mn2 N12 2_645 . 91.00(11) ?
    O4 Mn2 N12 . . 102.71(11) ?
    O3 Mn2 N12 . . 165.71(12) ?
    N3 Mn2 N11 . . 162.59(12) ?
    N4 Mn2 N11 2_645 . 98.25(12) ?
    O4 Mn2 N11 . . 89.14(11) ?
    O3 Mn2 N11 . . 94.61(12) ?
    N12 Mn2 N11 . . 73.24(12) ?
    Mn1 O1 H1 . . 109(3) ?
    Mn1 O1 H2 . . 110(3) ?
    H1 O1 H2 . . 106(5) ?
    Mn1 O2 H3 . . 133(3) ?
    Mn1 O2 H4 . . 121(3) ?
    H3 O2 H4 . . 106(5) ?
    Mn2 O3 H5 . . 110(3) ?
    Mn2 O3 H6 . . 118(3) ?
    H5 O3 H6 . . 105(5) ?
    Mn2 O4 H7 . . 120(3) ?
    Mn2 O4 H8 . . 114(3) ?
    H7 O4 H8 . . 104(4) ?
    H29 O5 H30 . . 107(5) ?
    H31 O6 H32 . . 114(4) ?
    H33 O7 H34 . . 104(5) ?
    H36 O8 H35 . . 114(5) ?
    H37 O9 H38 . . 111(5) ?
    C1 N1 Mn1 . . 158.7(3) ?
    C2 N2 Mn1 . 2_645 159.8(3) ?
    C3 N3 Mn2 . . 176.1(3) ?
    C4 N4 Mn2 . 2_655 146.4(3) ?
    C9 N9 C13 . . 118.4(3) ?
    C9 N9 Mn1 . . 124.7(2) ?
    C13 N9 Mn1 . . 116.6(2) ?
    C18 N10 C14 . . 118.8(3) ?
    C18 N10 Mn1 . . 123.8(3) ?
    C14 N10 Mn1 . . 117.3(2) ?
    C19 N11 C23 . . 119.1(3) ?
    C19 N11 Mn2 . . 124.2(3) ?
    C23 N11 Mn2 . . 116.7(3) ?
    C28 N12 C24 . . 118.5(3) ?
    C28 N12 Mn2 . . 124.1(2) ?
    C24 N12 Mn2 . . 117.4(3) ?
    N1 C1 W1 . . 178.5(3) ?
    N2 C2 W1 . . 177.7(3) ?
    N3 C3 W1 . . 178.6(3) ?
    N4 C4 W1 . . 175.6(3) ?
    N5 C5 W1 . . 176.7(3) ?
    N6 C6 W1 . . 177.0(3) ?
    N7 C7 W1 . . 178.2(4) ?
    N8 C8 W1 . . 178.8(4) ?
    N9 C9 C10 . . 123.1(4) ?
    N9 C9 H9 . . 118.4 ?
    C10 C9 H9 . . 118.4 ?
    C11 C10 C9 . . 117.9(4) ?
    C11 C10 H10 . . 121.1 ?
    C9 C10 H10 . . 121.1 ?
    C10 C11 C12 . . 119.6(4) ?
    C10 C11 H11 . . 120.2 ?
    C12 C11 H11 . . 120.2 ?
    C13 C12 C11 . . 119.2(4) ?
    C13 C12 H12 . . 120.4 ?
    C11 C12 H12 . . 120.4 ?
    N9 C13 C12 . . 121.7(4) ?
    N9 C13 C14 . . 116.0(3) ?
    C12 C13 C14 . . 122.3(3) ?
    N10 C14 C15 . . 121.4(4) ?
    N10 C14 C13 . . 116.4(3) ?
    C15 C14 C13 . . 122.2(4) ?
    C16 C15 C14 . . 119.0(4) ?
    C16 C15 H15 . . 120.5 ?
    C14 C15 H15 . . 120.5 ?
    C17 C16 C15 . . 119.4(4) ?
    C17 C16 H16 . . 120.3 ?
    C15 C16 H16 . . 120.3 ?
    C18 C17 C16 . . 118.7(4) ?
    C18 C17 H17 . . 120.6 ?
    C16 C17 H17 . . 120.6 ?
    N10 C18 C17 . . 122.7(4) ?
    N10 C18 H18 . . 118.7 ?
    C17 C18 H18 . . 118.7 ?
    N11 C19 C20 . . 122.9(4) ?
    N11 C19 H19 . . 118.6 ?
    C20 C19 H19 . . 118.6 ?
    C21 C20 C19 . . 118.4(4) ?
    C21 C20 H20 . . 120.8 ?
    C19 C20 H20 . . 120.8 ?
    C22 C21 C20 . . 119.3(4) ?
    C22 C21 H21 . . 120.4 ?
    C20 C21 H21 . . 120.4 ?
    C21 C22 C23 . . 119.6(4) ?
    C21 C22 H22 . . 120.2 ?
    C23 C22 H22 . . 120.2 ?
    N11 C23 C22 . . 120.8(4) ?
    N11 C23 C24 . . 116.5(3) ?
    C22 C23 C24 . . 122.6(4) ?
    N12 C24 C25 . . 121.7(4) ?
    N12 C24 C23 . . 115.8(3) ?
    C25 C24 C23 . . 122.5(4) ?
    C26 C25 C24 . . 119.0(4) ?
    C26 C25 H25 . . 120.5 ?
    C24 C25 H25 . . 120.5 ?
    C25 C26 C27 . . 119.7(4) ?
    C25 C26 H26 . . 120.1 ?
    C27 C26 H26 . . 120.1 ?
    C28 C27 C26 . . 117.9(4) ?
    C28 C27 H27 . . 121.0 ?
    C26 C27 H27 . . 121.0 ?
    N12 C28 C27 . . 123.2(4) ?
    N12 C28 H28 . . 118.4 ?
    C27 C28 H28 . . 118.4 ?
loop_
    _geom_torsion_atom_site_label_1
    _geom_torsion_atom_site_label_2
    _geom_torsion_atom_site_label_3
    _geom_torsion_atom_site_label_4
    _geom_torsion_site_symmetry_1
    _geom_torsion_site_symmetry_2
    _geom_torsion_site_symmetry_3
    _geom_torsion_site_symmetry_4
    _geom_torsion
    _geom_torsion_publ_flag
    N2 Mn1 N1 C1 2_655 . . . -7.6(8) ?
    O2 Mn1 N1 C1 . . . . -90.2(11) ?
    N10 Mn1 N1 C1 . . . . 86.4(8) ?
    O1 Mn1 N1 C1 . . . . -99.3(8) ?
    N9 Mn1 N1 C1 . . . . 159.7(8) ?
    N4 Mn2 N3 C3 2_645 . . . -3(4) ?
    O4 Mn2 N3 C3 . . . . 163(4) ?
    O3 Mn2 N3 C3 . . . . 80(4) ?
    N12 Mn2 N3 C3 . . . . -94(4) ?
    N11 Mn2 N3 C3 . . . . -132(4) ?
    N2 Mn1 N9 C9 2_655 . . . -128.7(4) ?
    N1 Mn1 N9 C9 . . . . 90.6(3) ?
    O2 Mn1 N9 C9 . . . . -79.5(3) ?
    N10 Mn1 N9 C9 . . . . 177.7(3) ?
    O1 Mn1 N9 C9 . . . . 7.0(3) ?
    N2 Mn1 N9 C13 2_655 . . . 57.1(5) ?
    N1 Mn1 N9 C13 . . . . -83.6(3) ?
    O2 Mn1 N9 C13 . . . . 106.3(3) ?
    N10 Mn1 N9 C13 . . . . 3.6(3) ?
    O1 Mn1 N9 C13 . . . . -167.2(3) ?
    N2 Mn1 N10 C18 2_655 . . . 17.3(3) ?
    N1 Mn1 N10 C18 . . . . -79.3(3) ?
    O2 Mn1 N10 C18 . . . . 100.1(3) ?
    O1 Mn1 N10 C18 . . . . -113.3(7) ?
    N9 Mn1 N10 C18 . . . . -178.8(3) ?
    N2 Mn1 N10 C14 2_655 . . . -166.1(3) ?
    N1 Mn1 N10 C14 . . . . 97.3(3) ?
    O2 Mn1 N10 C14 . . . . -83.3(3) ?
    O1 Mn1 N10 C14 . . . . 63.3(8) ?
    N9 Mn1 N10 C14 . . . . -2.2(3) ?
    N3 Mn2 N11 C19 . . . . -142.6(4) ?
    N4 Mn2 N11 C19 2_645 . . . 89.6(3) ?
    O4 Mn2 N11 C19 . . . . -78.3(3) ?
    O3 Mn2 N11 C19 . . . . 5.8(3) ?
    N12 Mn2 N11 C19 . . . . 178.1(4) ?
    N3 Mn2 N11 C23 . . . . 33.3(6) ?
    N4 Mn2 N11 C23 2_645 . . . -94.5(3) ?
    O4 Mn2 N11 C23 . . . . 97.6(3) ?
    O3 Mn2 N11 C23 . . . . -178.2(3) ?
    N12 Mn2 N11 C23 . . . . -5.9(3) ?
    N3 Mn2 N12 C28 . . . . 16.4(3) ?
    N4 Mn2 N12 C28 2_645 . . . -76.2(3) ?
    O4 Mn2 N12 C28 . . . . 100.3(3) ?
    O3 Mn2 N12 C28 . . . . -141.9(4) ?
    N11 Mn2 N12 C28 . . . . -174.5(3) ?
    N3 Mn2 N12 C24 . . . . -165.9(3) ?
    N4 Mn2 N12 C24 2_645 . . . 101.5(3) ?
    O4 Mn2 N12 C24 . . . . -82.0(3) ?
    O3 Mn2 N12 C24 . . . . 35.8(6) ?
    N11 Mn2 N12 C24 . . . . 3.2(3) ?
    Mn1 N1 C1 W1 . . . . 127(14) ?
    C2 W1 C1 N1 . . . . 19(14) ?
    C4 W1 C1 N1 . . . . -93(14) ?
    C3 W1 C1 N1 . . . . 56(14) ?
    C7 W1 C1 N1 . . . . 121(14) ?
    C8 W1 C1 N1 . . . . -20(14) ?
    C6 W1 C1 N1 . . . . -145(14) ?
    C5 W1 C1 N1 . . . .  -17E1(10)
                                  ?
    Mn1 N2 C2 W1 2_645 . . . 9(10) ?
    C4 W1 C2 N2 . . . . -77(9) ?
    C3 W1 C2 N2 . . . . 141(9) ?
    C1 W1 C2 N2 . . . .  18E1(10)
                                 ?
    C7 W1 C2 N2 . . . . 69(9) ?
    C8 W1 C2 N2 . . . . -141(9) ?
    C6 W1 C2 N2 . . . . -11(9) ?
    C5 W1 C2 N2 . . . . 12(9) ?
    Mn2 N3 C3 W1 . . . . -10(18) ?
    C2 W1 C3 N3 . . . . -4(14) ?
    C4 W1 C3 N3 . . . . -106(14) ?
    C1 W1 C3 N3 . . . . -162(14) ?
    C7 W1 C3 N3 . . . . 84(14) ?
    C8 W1 C3 N3 . . . . -80(14) ?
    C6 W1 C3 N3 . . . . 35(14) ?
    C5 W1 C3 N3 . . . . 142(14) ?
    Mn2 N4 C4 W1 2_655 . . . -21(5) ?
    C2 W1 C4 N4 . . . . 118(4) ?
    C3 W1 C4 N4 . . . . -152(4) ?
    C1 W1 C4 N4 . . . . -98(4) ?
    C7 W1 C4 N4 . . . . 11(4) ?
    C8 W1 C4 N4 . . . . -178(4) ?
    C6 W1 C4 N4 . . . . 54(4) ?
    C5 W1 C4 N4 . . . . -25(4) ?
    C2 W1 C5 N5 . . . . -95(6) ?
    C4 W1 C5 N5 . . . . 5(6) ?
    C3 W1 C5 N5 . . . . 149(6) ?
    C1 W1 C5 N5 . . . . 93(6) ?
    C7 W1 C5 N5 . . . . -155(6) ?
    C8 W1 C5 N5 . . . . 45(6) ?
    C6 W1 C5 N5 . . . . -73(6) ?
    C2 W1 C6 N6 . . . . 19(6) ?
    C4 W1 C6 N6 . . . . 135(6) ?
    C3 W1 C6 N6 . . . . -22(7) ?
    C1 W1 C6 N6 . . . . -171(6) ?
    C7 W1 C6 N6 . . . . -69(6) ?
    C8 W1 C6 N6 . . . . 76(6) ?
    C5 W1 C6 N6 . . . . -147(6) ?
    C2 W1 C7 N7 . . . . -20(12) ?
    C4 W1 C7 N7 . . . . 94(12) ?
    C3 W1 C7 N7 . . . . -97(12) ?
    C1 W1 C7 N7 . . . . -163(12) ?
    C8 W1 C7 N7 . . . . -72(12) ?
    C6 W1 C7 N7 . . . . 51(12) ?
    C5 W1 C7 N7 . . . . 130(12) ?
    C2 W1 C8 N8 . . . . -11(18) ?
    C4 W1 C8 N8 . . . . -127(18) ?
    C3 W1 C8 N8 . . . . 69(18) ?
    C1 W1 C8 N8 . . . . 145(18) ?
    C7 W1 C8 N8 . . . . 45(18) ?
    C6 W1 C8 N8 . . . . -66(18) ?
    C5 W1 C8 N8 . . . . -168(18) ?
    C13 N9 C9 C10 . . . . 2.8(6) ?
    Mn1 N9 C9 C10 . . . . -171.3(3) ?
    N9 C9 C10 C11 . . . . -2.4(6) ?
    C9 C10 C11 C12 . . . . -0.6(6) ?
    C10 C11 C12 C13 . . . . 3.0(6) ?
    C9 N9 C13 C12 . . . . -0.2(6) ?
    Mn1 N9 C13 C12 . . . . 174.4(3) ?
    C9 N9 C13 C14 . . . . -178.9(3) ?
    Mn1 N9 C13 C14 . . . . -4.3(4) ?
    C11 C12 C13 N9 . . . . -2.7(6) ?
    C11 C12 C13 C14 . . . . 176.0(4) ?
    C18 N10 C14 C15 . . . . -0.3(5) ?
    Mn1 N10 C14 C15 . . . . -177.1(3) ?
    C18 N10 C14 C13 . . . . 177.6(3) ?
    Mn1 N10 C14 C13 . . . . 0.8(4) ?
    N9 C13 C14 N10 . . . . 2.4(5) ?
    C12 C13 C14 N10 . . . . -176.4(4) ?
    N9 C13 C14 C15 . . . . -179.8(3) ?
    C12 C13 C14 C15 . . . . 1.5(6) ?
    N10 C14 C15 C16 . . . . 0.6(6) ?
    C13 C14 C15 C16 . . . . -177.2(4) ?
    C14 C15 C16 C17 . . . . 0.0(6) ?
    C15 C16 C17 C18 . . . . -0.7(6) ?
    C14 N10 C18 C17 . . . . -0.5(6) ?
    Mn1 N10 C18 C17 . . . . 176.1(3) ?
    C16 C17 C18 N10 . . . . 1.0(6) ?
    C23 N11 C19 C20 . . . . -0.6(6) ?
    Mn2 N11 C19 C20 . . . . 175.2(3) ?
    N11 C19 C20 C21 . . . . -0.2(7) ?
    C19 C20 C21 C22 . . . . 0.2(7) ?
    C20 C21 C22 C23 . . . . 0.6(7) ?
    C19 N11 C23 C22 . . . . 1.4(6) ?
    Mn2 N11 C23 C22 . . . . -174.7(3) ?
    C19 N11 C23 C24 . . . . -176.1(4) ?
    Mn2 N11 C23 C24 . . . . 7.8(4) ?
    C21 C22 C23 N11 . . . . -1.4(6) ?
    C21 C22 C23 C24 . . . . 175.9(4) ?
    C28 N12 C24 C25 . . . . -0.5(6) ?
    Mn2 N12 C24 C25 . . . . -178.3(3) ?
    C28 N12 C24 C23 . . . . 177.5(3) ?
    Mn2 N12 C24 C23 . . . . -0.4(4) ?
    N11 C23 C24 N12 . . . . -4.9(5) ?
    C22 C23 C24 N12 . . . . 177.7(4) ?
    N11 C23 C24 C25 . . . . 173.0(4) ?
    C22 C23 C24 C25 . . . . -4.4(6) ?
    N12 C24 C25 C26 . . . . 0.5(6) ?
    C23 C24 C25 C26 . . . . -177.3(4) ?
    C24 C25 C26 C27 . . . . 0.1(6) ?
    C25 C26 C27 C28 . . . . -0.7(6) ?
    C24 N12 C28 C27 . . . . -0.2(6) ?
    Mn2 N12 C28 C27 . . . . 177.6(3) ?
    C26 C27 C28 N12 . . . . 0.7(6) ?
loop_
    _geom_hbond_atom_site_label_D
    _geom_hbond_atom_site_label_H
    _geom_hbond_atom_site_label_A
    _geom_hbond_site_symmetry_A
    _geom_hbond_distance_DH
    _geom_hbond_distance_HA
    _geom_hbond_distance_DA
    _geom_hbond_angle_DHA
    O1 H1 O10 2_655 0.836(19) 2.02(2) 2.822(5) 162(5)
    O1 H2 O9 4_586 0.842(19) 2.04(3) 2.834(4) 156(5)
    O2 H3 O6 1_455 0.834(19) 1.87(2) 2.703(4) 173(5)
    O2 H4 N6 2_655 0.822(19) 2.25(2) 3.052(4) 165(5)
    O3 H6 O6 2_645 0.829(19) 1.92(2) 2.744(4) 176(5)
    O3 H5 N5 2_645 0.824(19) 2.48(3) 3.238(4) 153(4)
    O4 H8 O5 2_645 0.830(19) 2.12(2) 2.907(5) 159(4)
    O4 H7 O9 3_675 0.837(19) 1.89(2) 2.722(4) 174(4)
    O5 H30 N6 2_755 0.836(19) 2.13(2) 2.946(5) 164(5)
    O5 H29 O1 2_655 0.835(19) 2.32(3) 3.111(4) 157(5)
    O6 H32 O7 . 0.827(19) 1.97(2) 2.773(4) 162(5)
    O6 H31 O5 . 0.833(19) 1.97(3) 2.753(4) 157(4)
    O7 H34 N8 2_655 0.824(19) 2.02(2) 2.810(5) 159(4)
    O7 H33 N5 . 0.826(19) 2.09(2) 2.915(5) 175(4)
    O8 H35 N7 3_775 0.828(19) 2.03(2) 2.840(5) 165(5)
    O8 H36 O7 . 0.831(19) 2.03(2) 2.854(4) 174(5)
    O9 H38 N6 3_775 0.839(19) 2.66(3) 3.372(5) 143(4)
    O9 H37 O8 . 0.834(19) 1.91(2) 2.715(5) 161(5)
data_global
_journal_date_recd_electronic     2011-03-26
_journal_date_accepted     2011-04-04
_journal_name_full     'Acta Crystallographica, Section E'
_journal_year     2011
_journal_volume     67
_journal_issue      6
_journal_page_first     m702
_journal_page_last     m703
_journal_paper_category     QM
_journal_coeditor_code     TK2734
_publ_contact_author_name     'Shin-ichi Ohkoshi'
_publ_contact_author_address
;
7-3-1 Hongo
Bunkyo-Ku
Tokyo 113-0033
Japan
;
_publ_contact_author_email     'ohkoshi@chem.s.u-tokyo.ac.jp'
_publ_contact_author_fax     '+81-3-5841-1896'
_publ_contact_author_phone     '+81-3-5841-4331'
_publ_section_title
;\
<i>catena</i>-Poly[[[tetrakis(cyanido-\k<i>C</i>)tungstate(IV)]-di-\m-cyanido-\
\k^4^<i>C</i>:<i>N</i>-bis[diaqua(2,2'-bipyridyl-\k^2^<i>N</i>,<i>N</i>')\
manganese(II)]-di-\m-cyanido-\k^4^<i>N</i>:<i>C</i>] hexahydrate]
;
loop_
    _publ_author_name
    _publ_author_address
    'Ozaki, Noriaki'
;
Department of Chemistry
School of Science
University of Tokyo
7-3-1 Hongo
Bunkyo-Ku
Tokyo 113-0033
Japan
;
    'Yamada, Ryo'
;
Department of Chemistry
School of Science
University of Tokyo
7-3-1 Hongo
Bunkyo-Ku
Tokyo 113-0033
Japan
;
    'Nakabayashi, Koji'
;
Department of Chemistry
School of Science
University of Tokyo
7-3-1 Hongo
Bunkyo-Ku
Tokyo 113-0033
Japan
;
    'Ohkoshi, Shin-ichi'
;
Department of Chemistry
School of Science
University of Tokyo
7-3-1 Hongo
Bunkyo-Ku
Tokyo 113-0033
Japan
;
