# Supplementary material for: catena-Poly[[[tetra­kis­(cyanido-κC)tungstate(IV)]-di-μ-cyanido-κ4 C:N-bis­[diaqua­(2,2′-bipyridyl-κ2 N,N′)manganese(II)]-di-μ-cyanido-κ4 N:C] hexa­hydrate]
Source: Acta Crystallogr Sect E Struct Rep Online. 2011 May 7;67(Pt 6):m702–3. doi: 10.1107/S1600536811012451 (PMC3120535; doi:10.1107/S1600536811012451)
Supplement: Supplementary file 2 [file e-67-0m702-Isup2.hkl]

# 
# h,k,l, Fc-squared, Fo-squared, sigma(Fo-squared) and status flag 
# 
data_I
_shelx_title '  110324_MnWbpy' 
_shelx_refln_list_code          4 
_shelx_F_calc_maximum      467.45 
_exptl_crystal_F_000      1960.00 
_reflns_d_resolution_high  0.7707 
 
loop_ 
 _symmetry_equiv_pos_as_xyz 
 'x, y, z' 
 '-x+1/2, y+1/2, -z+1/2' 
 '-x, -y, -z' 
 'x-1/2, -y-1/2, z-1/2' 
 
_cell_length_a    11.6673 
_cell_length_b    15.5511 
_cell_length_c    21.4339 
_cell_angle_alpha  90.000 
_cell_angle_beta   99.213 
_cell_angle_gamma  90.000 
 
_shelx_F_squared_multiplier     1.000 
 
loop_ 
 _refln_index_h 
 _refln_index_k 
 _refln_index_l 
 _refln_F_squared_calc 
 _refln_F_squared_meas 
 _refln_F_squared_sigma 
 _refln_observed_status 
   2   0   0      361.98      442.62     40.50 o 
   4   0   0    32408.34    35456.89    873.74 o 
   6   0   0    32513.63    33035.39    902.37 o 
   8   0   0    22217.92    22127.65    793.30 o 
  10   0   0     9280.79     8643.92    730.50 o 
  12   0   0      359.97       95.03    138.85 o 
  14   0   0     4832.55     4791.04    989.05 o 
   2   1   0     8371.19     8850.68    132.87 o 
   3   1   0    32181.81    32773.69    538.73 o 
   4   1   0    30077.65    29951.44    511.68 o 
   5   1   0    24854.32    24184.41    456.52 o 
   6   1   0     6015.94     5685.06    136.42 o 
   7   1   0       57.87       83.52     47.87 o 
   8   1   0      695.40      801.34     70.93 o 
   9   1   0      982.21     1018.11     84.08 o 
  10   1   0     2445.19     2658.90    236.07 o 
  11   1   0     9186.45     8277.52    557.81 o 
  12   1   0     5819.24     5109.68    479.41 o 
  13   1   0     7159.75     6339.08   1308.45 o 
  14   1   0      756.17      512.39    314.61 o 
   1   2   0   138021.45   138815.64   4391.77 o 
   2   2   0    34429.73    35290.32   1203.44 o 
   3   2   0     8258.73     8507.71    152.52 o 
   4   2   0     2920.00     2777.15     63.69 o 
   5   2   0     7002.39     7096.50    152.41 o 
   6   2   0      176.01      178.25     38.37 o 
   7   2   0   111252.66   111752.02   3973.41 o 
   8   2   0     3904.03     3919.76    175.32 o 
   9   2   0    16382.52    16442.84    524.41 o 
  10   2   0      497.25      711.71    137.60 o 
  11   2   0     4889.77     4401.31    551.45 o 
  12   2   0      238.41      260.33     75.19 o 
  13   2   0     1190.77     1089.15    165.48 o 
  14   2   0      200.87      129.41    260.83 o 
   1   3   0     4649.72     5016.32    170.09 o 
   2   3   0    13021.29    12725.45    266.68 o 
   3   3   0      139.08      172.94    101.04 o 
   4   3   0    78890.61    78422.19   1996.61 o 
   5   3   0    16679.95    16202.92    321.29 o 
   6   3   0    13405.96    13005.05    274.07 o 
   7   3   0      671.86      653.55     50.53 o 
   8   3   0      305.49      405.00     73.24 o 
   9   3   0      292.18      328.35     71.21 o 
  10   3   0     9384.10     8467.62    361.84 o 
  11   3   0     9276.86     8050.65    861.20 o 
  12   3   0    14681.02    12033.33    982.78 o 
  13   3   0     2933.63     2708.93    343.84 o 
  14   3   0     1610.30     1248.27    270.07 o 
   0   4   0    93391.15    99183.49   6616.23 o 
   1   4   0    16464.35    15337.92    528.20 o 
   2   4   0    18274.40    17828.00    336.76 o 
   3   4   0      155.31      205.48     35.10 o 
   4   4   0    40269.70    40368.20   1072.69 o 
   5   4   0     5472.23     5802.78    190.47 o 
   6   4   0    23529.26    20722.40    637.79 o 
   7   4   0     1803.12     1795.38     59.75 o 
   8   4   0    45718.20    44688.29   1074.73 o 
   9   4   0    17235.65    15903.37    379.87 o 
  10   4   0    10397.13     9820.89    524.62 o 
  11   4   0      154.68      115.70     35.70 o 
  12   4   0     1318.66     1506.57    253.90 o 
  13   4   0        8.10      153.41    160.65 o 
  14   4   0     5411.44     4950.46    466.46 o 
   1   5   0     2066.17     2248.81     92.25 o 
   2   5   0    16894.95    16588.00    438.33 o 
   3   5   0    27635.88    27003.00    751.84 o 
   4   5   0      712.07      684.32    102.35 o 
   5   5   0    45387.13    43025.54   1720.08 o 
   6   5   0     2518.56     2355.48    145.63 o 
   7   5   0     6098.92     5926.04    266.14 o 
   8   5   0       30.93       32.44     63.73 o 
   9   5   0     2775.60     2994.96    225.84 o 
  10   5   0       32.18     -143.78    143.78 o 
  11   5   0    31519.69    30303.51   1469.50 o 
  12   5   0     6878.35     6605.68    551.58 o 
  13   5   0     6721.79     6879.34    617.82 o 
  14   5   0      213.68      547.43    321.88 o 
   0   6   0    19946.54    18384.44    912.94 o 
   1   6   0    23919.78    23964.52    900.69 o 
   2   6   0     1917.66     1998.32    100.87 o 
   3   6   0     3760.30     3996.02    127.39 o 
   4   6   0    10386.80    10280.64    265.19 o 
   5   6   0     3543.73     3721.89    170.80 o 
   6   6   0       83.51      108.00     50.92 o 
   7   6   0    26873.87    25927.61    937.24 o 
   8   6   0    14936.04    14678.20    529.75 o 
   9   6   0    14900.38    14194.11    673.00 o 
  10   6   0     2617.30     2679.85    293.23 o 
  11   6   0     6179.53     5895.34    460.08 o 
  12   6   0      154.65      188.95    147.15 o 
  13   6   0      236.73      273.53    229.07 o 
  14   6   0     1257.21      962.31    388.07 o 
   1   7   0     8303.55     7702.20    395.58 o 
   2   7   0    28903.33    27576.86    972.08 o 
   3   7   0      770.68      884.32     71.92 o 
   4   7   0    73690.03    75608.98   2965.97 o 
   5   7   0     9853.25     9232.64    701.57 o 
   6   7   0     4288.59     4374.52    175.51 o 
   7   7   0       26.37      168.36    130.05 o 
   8   7   0     1373.21     1369.03    146.39 o 
   9   7   0      385.87      414.74    113.42 o 
  10   7   0     5702.79     5618.09    384.13 o 
  11   7   0      931.68     1046.34    259.93 o 
  12   7   0    13775.88    13794.57   1042.64 o 
  13   7   0      369.05      359.79    232.43 o 
   0   8   0   107758.47   117794.02   9746.06 o 
   1   8   0    20510.51    20056.39    747.61 o 
   2   8   0      515.48      450.08     80.51 o 
   3   8   0     5115.79     5835.33    200.24 o 
   4   8   0     8146.42     8359.83    216.69 o 
   5   8   0     1986.27     2171.62    314.07 o 
   6   8   0     8118.77     7854.59    271.23 o 
   7   8   0     6878.19     6313.36    276.30 o 
   8   8   0    14995.71    14082.77    711.40 o 
   9   8   0    12241.64    11741.18    707.03 o 
  10   8   0     1835.50     1982.10    330.30 o 
  11   8   0      344.24      863.48    254.38 o 
  12   8   0     1068.67     1571.00    323.70 o 
  13   8   0       91.72      179.40    173.92 o 
   1   9   0      510.04      476.87     87.12 o 
   2   9   0      619.47      722.29     97.38 o 
   3   9   0    47089.98    46456.64   1461.45 o 
   4   9   0     1127.97     1452.98    221.27 o 
   5   9   0    20150.72    17731.43    490.68 o 
   6   9   0      684.97      655.41    128.61 o 
   7   9   0    17459.81    16459.85    941.67 o 
   8   9   0      275.00       99.27     74.70 o 
   9   9   0      136.43      136.21    128.75 o 
  10   9   0      199.75      200.06    215.94 o 
  11   9   0    20663.85    20166.42   1944.00 o 
  12   9   0      716.71      916.75    360.17 o 
  13   9   0     8159.61     7887.34    991.54 o 
   0  10   0    21953.53    22684.65   1364.32 o 
   1  10   0    22550.75    23788.88   1402.83 o 
   2  10   0     9279.02     8745.63    301.57 o 
   3  10   0     2848.67     2674.68    154.88 o 
   4  10   0      221.20      202.13     78.73 o 
   5  10   0      579.36      650.15     62.75 o 
   6  10   0      880.95      935.81    275.87 o 
   7  10   0     9224.37     9342.99    413.89 o 
   8  10   0    24021.46    22963.09    987.28 o 
   9  10   0     2769.53     2678.94    210.35 o 
  10  10   0      904.63      938.49    181.77 o 
  11  10   0     3481.55     3098.66    387.79 o 
  12  10   0      161.31       91.59    160.01 o 
   1  11   0     1519.63     1765.79    267.30 o 
   2  11   0     7762.53     7892.19    289.45 o 
   3  11   0     8498.63     9977.67   1449.23 o 
   4  11   0    47241.72    45032.07   1601.47 o 
   5  11   0     4096.02     3630.44    171.47 o 
   6  11   0     7127.13     6354.11    664.13 o 
   7  11   0      148.67      328.94    270.65 o 
   8  11   0     4833.75     4230.54    436.69 o 
   9  11   0      442.31      409.82    207.33 o 
  10  11   0    10799.42     9933.23   1106.24 o 
  11  11   0       27.43       43.40    144.22 o 
  12  11   0     6028.36     6494.99   1066.74 o 
   0  12   0    18332.40    21181.95   1644.71 o 
   1  12   0    14580.42    15114.33   1614.82 o 
   2  12   0     1689.41     1665.22    163.78 o 
   3  12   0     1886.16     2369.10    387.49 o 
   4  12   0     1658.05     1655.18    111.92 o 
   5  12   0      905.65      889.32     76.69 o 
   6  12   0     5820.08     5071.19    631.69 o 
   7  12   0     8098.15     8094.03    597.84 o 
   8  12   0     4847.92     5149.02    270.60 o 
   9  12   0    13740.38    12687.23    672.39 o 
  10  12   0     1266.16     1337.51    167.33 o 
  11  12   0      273.39      286.12    343.96 o 
   1  13   0       22.08      108.52    143.16 o 
   2  13   0     5722.59     5643.20    301.92 o 
   3  13   0    32938.39    29148.11   2193.91 o 
   4  13   0     9576.40    12212.20   1574.67 o 
   5  13   0     3164.00     3062.02    181.97 o 
   6  13   0      822.65      553.31     65.43 o 
   7  13   0     7457.12     6619.54    998.79 o 
   8  13   0       55.26      142.45    145.20 o 
   9  13   0      107.10      163.86    135.01 o 
  10  13   0      796.85      759.55    414.22 o 
  11  13   0    13097.05    14084.04   1671.94 o 
   0  14   0    20751.56    21089.07   1553.72 o 
   1  14   0     1944.78     2138.19    294.75 o 
   2  14   0    10840.09    11516.47    664.92 o 
   3  14   0      753.93      784.40    164.02 o 
   4  14   0      918.26     1335.70    318.21 o 
   5  14   0      284.94      213.63    157.43 o 
   6  14   0     1375.30     1029.72     48.95 o 
   7  14   0     5347.18     4361.96    244.84 o 
   8  14   0    14864.00    14121.99   1447.83 o 
   9  14   0     2849.05     2492.70    879.98 o 
  10  14   0     3851.26     4284.34    820.18 o 
   1  15   0      723.07      799.42    134.93 o 
   2  15   0     2762.22     2835.63    205.12 o 
   3  15   0     2305.39     2096.87    154.39 o 
   4  15   0    21778.02    20847.90    975.49 o 
   5  15   0     1874.63     2081.09    162.17 o 
   6  15   0     2132.48     2259.30    466.91 o 
   7  15   0     1833.34     1819.63    676.70 o 
   8  15   0     1197.79     1123.03    421.16 o 
   9  15   0       91.81       49.85    259.18 o 
   0  16   0      764.74      960.40    287.22 o 
   1  16   0    11242.90    11777.23    819.73 o 
   2  16   0      866.37      953.03    160.12 o 
   3  16   0     1823.47     1480.80    247.57 o 
   4  16   0       57.37       46.43     73.67 o 
   5  16   0      214.74      173.73     51.53 o 
   6  16   0      482.83      -45.97    220.70 o 
   9  16   0    12576.49    12166.30   1452.39 o 
   1  17   0      173.21      241.37    141.97 o 
   2  17   0      557.92      613.39    215.78 o 
   3  17   0    24961.83    23911.59   1196.92 o 
   4  17   0     2937.38     2817.08    170.11 o 
   0  18   0    21786.16    20959.30   1786.98 o 
   1  18   0       12.56      183.57    150.88 o 
   2  18   0     5301.42     5464.58    449.08 o 
   3  18   0      129.58      -12.55     95.69 o 
 -13   0   1      366.95      176.15    333.32 o 
 -11   0   1     2111.74     2041.18    188.22 o 
  -9   0   1    58476.03    56516.75   2447.70 o 
  -7   0   1     3547.98     3512.35    159.11 o 
  -5   0   1    41982.84    41354.66   1390.02 o 
  -3   0   1       60.71      176.25     77.94 o 
   3   0   1   128294.92   133961.95   4840.57 o 
   5   0   1    44309.59    43229.66   1216.44 o 
   7   0   1     7730.80     7597.77    242.78 o 
   9   0   1    36723.21    35259.04   1327.86 o 
  11   0   1     1477.34     1409.16    186.85 o 
  13   0   1      111.63      238.93    142.61 o 
 -14   1   1    11364.96    11270.37   1341.20 o 
 -13   1   1     9696.25     8394.27    722.47 o 
 -12   1   1    13953.13    11990.11   1022.54 o 
 -11   1   1     2771.32     2478.32    170.24 o 
 -10   1   1    11368.68    10904.97    398.94 o 
  -9   1   1     7799.78     7716.62    239.56 o 
  -8   1   1     3257.37     3409.02    128.74 o 
  -7   1   1     3988.45     4150.61    131.92 o 
  -6   1   1    15636.47    14538.52    341.46 o 
  -5   1   1     4505.91     4097.63    117.35 o 
  -4   1   1    21594.70    21440.56    423.84 o 
  -3   1   1    28434.56    27909.95    533.29 o 
  -2   1   1    42108.07    39959.59    999.41 o 
   2   1   1    27265.93    26218.28    413.38 o 
   3   1   1    11814.83    12194.82    190.13 o 
   4   1   1    41523.30    42226.21    756.85 o 
   5   1   1    19931.60    19714.41    345.38 o 
   6   1   1     7663.11     7581.37    163.16 o 
   7   1   1     9078.72     9301.90    214.28 o 
   8   1   1     1537.82     1623.32    115.48 o 
   9   1   1      860.62      928.60     86.71 o 
  10   1   1     1483.59     1601.51    153.62 o 
  11   1   1     3229.05     3044.47    196.45 o 
  12   1   1     2094.30     2494.77    334.86 o 
  13   1   1     5423.30     4444.98    946.58 o 
  14   1   1     8243.49     5816.23    930.02 o 
 -14   2   1     2908.05     3251.88    610.62 o 
 -13   2   1       18.11     -100.05    141.91 o 
 -12   2   1      765.11      682.26    192.94 o 
 -11   2   1      617.16      604.12     87.78 o 
 -10   2   1    14962.16    14128.08    456.13 o 
  -9   2   1       68.38       85.39     74.71 o 
  -8   2   1    39828.37    39340.64    989.04 o 
  -7   2   1       51.51      115.47     42.93 o 
  -6   2   1    17751.35    17197.34    364.94 o 
  -5   2   1     6001.48     5875.59    133.28 o 
  -4   2   1    16131.81    15735.37    465.85 o 
  -3   2   1     8837.35     9039.98    203.64 o 
  -2   2   1   167584.61   173613.03   6675.90 o 
  -1   2   1      401.04      412.10     49.37 o 
   1   2   1     1219.80     1482.10     32.81 o 
   2   2   1   111760.21   114386.92   3127.52 o 
   3   2   1     1679.91     1677.47     36.61 o 
   4   2   1      430.69      491.23     34.28 o 
   5   2   1     2249.75     2393.32     71.64 o 
   6   2   1    36003.86    35845.90    752.66 o 
   7   2   1     3954.93     3954.74    118.20 o 
   8   2   1    10359.80    10693.92    271.68 o 
   9   2   1      796.91      937.07    110.21 o 
  10   2   1    23249.32    21681.33    657.93 o 
  11   2   1       24.34        8.86     78.29 o 
  12   2   1      258.21      110.06     77.99 o 
  13   2   1       24.56      -33.43     70.75 o 
  14   2   1      830.66      755.04    346.56 o 
 -14   3   1     3258.33     3082.89    395.63 o 
 -13   3   1    16839.32    16062.27    824.88 o 
 -12   3   1      116.98       75.66     53.51 o 
 -11   3   1    14644.88    13695.59    700.59 o 
 -10   3   1     1303.83     1233.52    126.09 o 
  -9   3   1     8310.97     8176.70    200.45 o 
  -8   3   1     1087.78     1141.42     69.43 o 
  -7   3   1     8503.81     8083.64    168.84 o 
  -6   3   1     7519.88     7292.81    231.56 o 
  -5   3   1    29828.01    28635.33    545.48 o 
  -4   3   1     4979.28     4210.85    162.50 o 
  -3   3   1    14193.96    14108.75    345.86 o 
  -2   3   1    19762.66    18556.35    491.32 o 
  -1   3   1    30748.22    32272.42    836.59 o 
   0   3   1     1259.87     1288.78     94.92 o 
   1   3   1    14560.04    14199.59    300.32 o 
   2   3   1      179.73      256.41     25.81 o 
   3   3   1    18179.82    18143.79    293.80 o 
   4   3   1    30259.10    29102.18    520.75 o 
   5   3   1    18752.57    18119.19    321.03 o 
   6   3   1     1878.61     1888.99     56.26 o 
   7   3   1    26172.77    25739.18    596.96 o 
   8   3   1     1940.67     1920.14    109.89 o 
   9   3   1      215.14      323.48     88.53 o 
  10   3   1     6362.54     6011.59    277.85 o 
  11   3   1     6064.81     5211.61    412.69 o 
  12   3   1     3843.42     3274.08    324.95 o 
  13   3   1    13155.03    12268.24    799.66 o 
  14   3   1     7945.49     8359.79   1061.89 o 
 -14   4   1      127.14      -24.24    273.57 o 
 -13   4   1     1205.96      957.67    229.05 o 
 -12   4   1      514.71      673.18    161.29 o 
 -11   4   1      370.98      163.83     67.23 o 
 -10   4   1     3062.80     2552.33    215.70 o 
  -9   4   1    29156.96    26264.63    586.78 o 
  -8   4   1     1539.91     1450.23     55.56 o 
  -7   4   1    13803.05    12427.65    421.17 o 
  -6   4   1     9993.12     9849.28    351.52 o 
  -5   4   1    34747.97    32703.30   1014.86 o 
  -4   4   1      668.55      753.57     76.29 o 
  -3   4   1    22271.25    23288.55    815.80 o 
  -2   4   1    47947.67    47347.99   1437.25 o 
  -1   4   1   199353.63   217353.97  11293.08 o 
   0   4   1     2116.44     1914.41     99.20 o 
   1   4   1     1296.15     1520.27    140.89 o 
   2   4   1    50683.75    53696.54   1503.08 o 
   3   4   1   183349.95   193967.84   6874.40 o 
   4   4   1      632.53      687.80     33.32 o 
   5   4   1    24977.73    23662.41    412.36 o 
   6   4   1      152.51      225.74     42.25 o 
   7   4   1     8012.36     8074.85    205.78 o 
   8   4   1      488.72      522.48     87.30 o 
   9   4   1    43363.30    40354.03   1310.04 o 
  10   4   1     2875.51     2328.12    178.54 o 
  11   4   1     6721.91     6303.48    427.48 o 
  12   4   1       33.89      -14.84     54.03 o 
  13   4   1      103.67       34.51    130.36 o 
  14   4   1      428.46      307.42    178.98 o 
 -14   5   1     5145.78     5454.81    591.97 o 
 -13   5   1     3144.26     3867.77    522.68 o 
 -12   5   1    13625.45    12696.28    992.79 o 
 -11   5   1      112.58      168.19    141.09 o 
 -10   5   1    12630.25    12348.71    614.85 o 
  -9   5   1       99.11      229.63    126.90 o 
  -8   5   1       11.59       67.91     68.72 o 
  -7   5   1     2955.34     2921.75    163.24 o 
  -6   5   1    46515.09    43229.09   1421.32 o 
  -5   5   1     1120.84     1102.87     68.71 o 
  -4   5   1    36291.85    33219.45   1205.77 o 
  -3   5   1    14623.35    13235.10    447.35 o 
  -2   5   1    11280.05    10775.64    484.63 o 
  -1   5   1     1231.45     1544.89     87.55 o 
   0   5   1     1795.39     1928.27    112.75 o 
   1   5   1      192.44      186.21     44.04 o 
   2   5   1    28715.28    28531.27    679.37 o 
   3   5   1    15645.28    15099.72    310.41 o 
   4   5   1     7524.96     6472.36    182.20 o 
   5   5   1      710.35      814.77     69.92 o 
   6   5   1    61201.59    58131.45   2104.29 o 
   7   5   1      831.24      981.34    101.71 o 
   8   5   1      374.88      389.02     90.10 o 
   9   5   1     2621.24     2634.21    215.21 o 
  10   5   1     5609.75     5389.79    343.93 o 
  11   5   1     4281.09     3940.41    467.12 o 
  12   5   1     9877.49     9111.49    606.71 o 
  13   5   1      285.80      458.79    251.88 o 
  14   5   1    16853.18    15003.79    979.55 o 
 -14   6   1     2904.16     3248.02    838.56 o 
 -13   6   1     3227.86     2957.95    397.68 o 
 -12   6   1      761.08      814.55    268.96 o 
 -11   6   1     3853.86     3744.53    452.50 o 
 -10   6   1    11762.83    11535.51    757.07 o 
  -9   6   1     8764.92     8606.27    450.31 o 
  -8   6   1    20725.81    19367.72    728.49 o 
  -7   6   1     2661.28     2720.31    177.31 o 
  -6   6   1     4109.87     3580.72    232.38 o 
  -5   6   1       96.31      261.46     85.78 o 
  -4   6   1    27010.26    24439.71   1184.94 o 
  -3   6   1    30008.10    27408.13   1233.66 o 
  -2   6   1    44203.73    41944.01   1419.21 o 
  -1   6   1      137.25      224.74     53.80 o 
   0   6   1    47465.35    49091.07   1854.39 o 
   1   6   1     2999.02     2470.45    147.76 o 
   2   6   1    78182.27    76411.86   2244.09 o 
   3   6   1      400.76      409.80     44.89 o 
   4   6   1     6335.73     6360.94    124.51 o 
   5   6   1      818.93      651.58    230.91 o 
   6   6   1     6573.11     6376.63    211.05 o 
   7   6   1     5783.42     5310.67    240.31 o 
   8   6   1    12427.64    12333.48    630.79 o 
   9   6   1      168.08      308.50    141.89 o 
  10   6   1    36531.55    34016.45   1883.42 o 
  11   6   1    11161.92    10446.57    596.60 o 
  12   6   1       29.59      -65.44    151.52 o 
  13   6   1       23.97      103.21    149.03 o 
  14   6   1      822.57      840.23    305.87 o 
 -14   7   1      673.97      519.48    316.92 o 
 -13   7   1    14409.55    13730.70   1007.25 o 
 -12   7   1       11.48       42.80    170.13 o 
 -11   7   1    11750.07    11801.70   1384.70 o 
 -10   7   1     1942.93     2391.94    322.87 o 
  -9   7   1     3790.63     3610.39    272.36 o 
  -8   7   1      343.71      361.42    153.87 o 
  -7   7   1     4883.76     4809.93    284.25 o 
  -6   7   1       21.45      124.41     58.27 o 
  -5   7   1    65333.66    61109.77   4781.15 o 
  -4   7   1     3073.38     3060.37     71.03 o 
  -3   7   1    12339.57    12319.06    378.26 o 
  -2   7   1      525.59      479.88     92.62 o 
  -1   7   1    28828.46    27819.00   1066.87 o 
   0   7   1      835.95     1034.80     98.63 o 
   1   7   1    12262.32    12425.25    436.68 o 
   2   7   1     2347.42     2456.82    147.69 o 
   3   7   1    21434.73    20794.25    799.82 o 
   4   7   1     8370.90     8232.56    200.08 o 
   5   7   1    33493.35    32588.56   1350.63 o 
   6   7   1      251.40      296.56     61.05 o 
   7   7   1     9233.95     9059.74    345.24 o 
   8   7   1       10.71      178.31     80.55 o 
   9   7   1     3549.71     3673.92    228.70 o 
  10   7   1     2496.65     2762.36    239.89 o 
  11   7   1     5703.87     5804.06    362.81 o 
  12   7   1      238.72      188.57    190.64 o 
  13   7   1    19691.63    18285.40   1241.40 o 
 -13   8   1      413.89      520.19    219.33 o 
 -12   8   1      301.16      407.42    178.35 o 
 -11   8   1       29.24      105.00    163.08 o 
 -10   8   1    18393.97    17177.51   1002.53 o 
  -9   8   1    23076.03    22175.76   2120.78 o 
  -8   8   1      553.12      532.90    135.06 o 
  -7   8   1    12572.32    11864.67    476.44 o 
  -6   8   1     9470.56     8639.41    362.95 o 
  -5   8   1     8363.29     7984.04    587.93 o 
  -4   8   1       25.53       97.94    116.62 o 
  -3   8   1       46.50       75.02     78.68 o 
  -2   8   1    10227.49     9914.73    719.87 o 
  -1   8   1    26138.54    28867.25   1162.56 o 
   0   8   1    10677.50     9624.08    715.55 o 
   1   8   1     4230.60     4282.52    200.18 o 
   2   8   1     3959.07     3687.23    128.58 o 
   3   8   1    76773.27    79380.38   2547.61 o 
   4   8   1    18638.35    19544.76    502.76 o 
   5   8   1     4616.58     4398.14    145.59 o 
   6   8   1     9319.49     6531.62   1277.06 o 
   7   8   1     1872.79     2007.54    176.05 o 
   8   8   1     9206.25     8599.69    676.45 o 
   9   8   1    18979.06    19624.99    845.99 o 
  10   8   1     5871.54     5727.26    391.68 o 
  11   8   1     6006.17     5293.61    449.60 o 
  12   8   1     1232.46     1120.98    237.74 o 
  13   8   1       18.26       91.71    209.10 o 
 -13   9   1      322.74      351.89    201.22 o 
 -12   9   1    10611.59    10765.73   1200.01 o 
 -11   9   1      195.53      273.22    170.27 o 
 -10   9   1     3945.36     3972.54    680.25 o 
  -9   9   1     2242.97     2408.77    194.73 o 
  -8   9   1     9395.92     8623.84    422.93 o 
  -7   9   1      125.19       43.33    129.66 o 
  -6   9   1    16343.36    16052.33    937.67 o 
  -5   9   1       62.27      256.89    250.37 o 
  -4   9   1    42763.48    40853.29   1520.61 o 
  -3   9   1      272.59      298.90     85.57 o 
  -2   9   1    26078.07    24927.58    887.06 o 
  -1   9   1    13083.21    13552.70    556.36 o 
   0   9   1     6769.33     6274.88    436.14 o 
   1   9   1     4838.95     4704.45    260.21 o 
   2   9   1    39692.20    37761.08   1124.65 o 
   3   9   1       30.74       73.03     38.65 o 
   4   9   1    20741.37    20278.35    524.68 o 
   5   9   1        1.40       26.13     77.13 o 
   6   9   1    31616.38    26812.83   2314.79 o 
   7   9   1      969.18      890.56    121.19 o 
   8   9   1     1404.84     1053.37    128.97 o 
   9   9   1       42.09     -102.98    130.44 o 
  10   9   1     1406.22     1530.42    261.90 o 
  11   9   1       40.89       70.24    131.01 o 
  12   9   1    10450.60    10972.02    878.06 o 
  13   9   1       27.77        7.41    277.66 o 
 -13  10   1     1777.77     2261.14   1008.70 o 
 -12  10   1       63.31      -51.87    283.48 o 
 -11  10   1      826.98      645.61    169.38 o 
 -10  10   1     4626.57     4268.95    542.23 o 
  -9  10   1    10888.81    10572.86    581.44 o 
  -8  10   1     6203.04     6489.59    439.92 o 
  -7  10   1     9334.85     9125.80   1009.66 o 
  -6  10   1    11618.32    11396.34    414.93 o 
  -5  10   1    17441.15    18160.50    888.22 o 
  -4  10   1     5742.59     5400.88    167.79 o 
  -3  10   1     1920.16     1858.55     98.84 o 
  -2  10   1    20805.85    21198.42   1838.51 o 
  -1  10   1     8846.57     9802.92    913.12 o 
   0  10   1    11546.56    12017.83    622.50 o 
   1  10   1    31871.01    31107.26   1051.31 o 
   2  10   1    11306.76    11057.12    340.01 o 
   3  10   1     7142.51     7153.30    232.31 o 
   4  10   1       49.74       93.90     51.39 o 
   5  10   1     1007.03     1213.00    101.25 o 
   6  10   1     4425.36     8415.58   2657.60 o 
   7  10   1    24918.50    23163.04   1057.39 o 
   8  10   1     2654.45     2829.13    192.42 o 
   9  10   1     3427.70     3390.27    247.70 o 
  10  10   1     6962.57     6893.72    521.56 o 
  11  10   1     5607.99     5720.70    547.48 o 
  12  10   1      163.78     -106.34    192.89 o 
 -12  11   1       43.24       19.43    274.72 o 
 -11  11   1     6769.38     8266.55   1174.02 o 
 -10  11   1        6.58       32.22     85.45 o 
  -9  11   1     1426.98     1530.10    230.38 o 
  -8  11   1     1066.65     1100.02    167.99 o 
  -7  11   1      741.63      735.89    120.32 o 
  -6  11   1     1461.06      845.09    317.93 o 
  -5  11   1    18530.43    18337.61    505.83 o 
  -4  11   1     2773.29     2814.15    207.26 o 
  -3  11   1    10739.20    10143.08    318.34 o 
  -2  11   1       13.44      -53.09     78.08 o 
  -1  11   1    48201.76    42926.19   2042.00 o 
   0  11   1      182.35      266.31    134.18 o 
   1  11   1    12834.30    12372.48    799.22 o 
   2  11   1      706.24      821.09     95.86 o 
   3  11   1    13520.44    13265.46    521.68 o 
   4  11   1      360.42      306.14     49.93 o 
   5  11   1    30593.87    30532.79   1754.61 o 
   6  11   1     2273.56     2296.50    380.77 o 
   7  11   1    13451.23    12474.82    530.45 o 
   8  11   1      637.03      666.46    168.95 o 
   9  11   1      560.62      798.59    172.24 o 
  10  11   1        0.24      -47.66    134.77 o 
  11  11   1     5285.41     5351.25    524.80 o 
  12  11   1      480.15      568.60    407.57 o 
 -12  12   1     2197.20     2142.25    667.04 o 
 -11  12   1      170.28      483.68    396.86 o 
 -10  12   1    12662.88    12857.21   1446.42 o 
  -9  12   1     8503.67     7790.11   1042.11 o 
  -8  12   1     6372.17     6076.36    617.72 o 
  -7  12   1     1565.84     1348.75    145.59 o 
  -6  12   1    20056.19    20385.96   1761.71 o 
  -5  12   1       63.84      192.26    205.21 o 
  -4  12   1     3631.20     3604.07    160.02 o 
  -3  12   1     1462.13     1473.24    108.73 o 
  -2  12   1     5646.67     5839.40    421.88 o 
  -1  12   1     2860.05     3618.05    189.07 o 
   0  12   1    38674.36    37715.94   1812.51 o 
   1  12   1     7215.92     6875.48    308.04 o 
   2  12   1    10600.02     9953.33    495.62 o 
   3  12   1     7420.98     7580.44    425.79 o 
   4  12   1     2162.74     2343.01    152.14 o 
   5  12   1     6533.48     6881.30   1001.81 o 
   6  12   1    14398.04    10273.49    809.10 o 
   7  12   1     2075.72     2081.32    149.97 o 
   8  12   1     5341.09     5150.99    383.40 o 
   9  12   1     4053.02     4040.01    366.53 o 
  10  12   1     9052.06     8680.42    771.86 o 
  11  12   1     1989.45     2225.54    604.93 o 
 -11  13   1      720.93      645.00    475.35 o 
 -10  13   1     1434.57     1433.26    505.52 o 
  -9  13   1      340.26       83.23    273.25 o 
  -8  13   1     1267.90     1219.71    257.42 o 
  -7  13   1      138.17      134.98     57.84 o 
  -6  13   1     9829.73     6759.03   1455.95 o 
  -5  13   1     2426.93     2129.87    120.74 o 
  -4  13   1    18051.89    17141.37    736.55 o 
  -3  13   1       33.93       85.78    184.81 o 
  -2  13   1     9074.55     8449.03    870.59 o 
  -1  13   1     4183.50     4170.13    254.02 o 
   0  13   1     3253.21     3376.76    256.08 o 
   1  13   1      150.54      117.53    135.67 o 
   2  13   1    14907.75    14587.61    547.57 o 
   3  13   1     2737.08     2293.00    519.28 o 
   4  13   1     4585.70     5560.08   1087.47 o 
   5  13   1     5148.93     5454.14    249.41 o 
   6  13   1    52333.04    40233.48   2744.36 o 
   7  13   1      220.92      236.71    213.69 o 
   8  13   1       43.90      127.87    113.75 o 
   9  13   1      235.80      252.29    100.48 o 
  10  13   1     1378.72     1367.11    733.56 o 
  11  13   1      111.37     -100.07    319.46 o 
 -10  14   1     1749.15     1560.07    537.23 o 
  -9  14   1     8116.63     7578.55   1075.13 o 
  -8  14   1      604.21      682.47    575.27 o 
  -7  14   1     7192.83     6406.49    972.17 o 
  -6  14   1      571.66      425.14    152.76 o 
  -5  14   1    10205.08     9546.39    451.50 o 
  -4  14   1      667.83      763.30    106.50 o 
  -3  14   1     5091.31     4910.89    338.51 o 
  -2  14   1     1442.03     1685.65    177.99 o 
  -1  14   1    11129.62    11122.64    626.95 o 
   0  14   1     2704.47     3308.82    290.39 o 
   1  14   1    12592.09    13054.54    755.28 o 
   2  14   1     3057.36     3506.86    504.16 o 
   3  14   1     6620.01     6799.72    281.85 o 
   4  14   1       34.40      -67.80    286.55 o 
   5  14   1       39.50       63.02     39.14 o 
   6  14   1     1725.70     1284.41    601.45 o 
   7  14   1    18016.16    16011.36   1454.01 o 
   8  14   1     1516.21     1569.65    167.29 o 
   9  14   1     9299.95     8751.13   1080.99 o 
  10  14   1     1872.96     2272.88    918.82 o 
 -10  15   1     2066.85     2426.23    679.66 o 
  -8  15   1      171.45     -220.53    294.94 o 
  -7  15   1     1321.64     1326.22    437.45 o 
  -6  15   1     3462.19     2666.83    761.89 o 
  -5  15   1    36989.23    31361.32   2099.12 o 
  -4  15   1     1865.17     2047.14    395.99 o 
  -3  15   1     1142.96     1303.70    152.61 o 
  -2  15   1     2843.38     2962.97    213.57 o 
  -1  15   1    12539.72    12847.26    624.98 o 
   0  15   1     1141.74     1374.94    273.18 o 
   1  15   1     1756.12     2044.35    242.07 o 
   2  15   1     3913.33     4510.34    768.93 o 
   3  15   1     3946.74     3773.27    322.41 o 
   4  15   1     5176.69     4534.22    310.45 o 
   5  15   1    20600.64    18175.89    908.76 o 
   6  15   1     7650.73     5938.22   1000.72 o 
   7  15   1     5850.43     5946.51    771.37 o 
   8  15   1       50.63      419.52    470.01 o 
   9  15   1      768.35      486.72    350.46 o 
  -7  16   1      879.85      876.44    407.12 o 
  -6  16   1     5531.29     5482.84    751.51 o 
  -5  16   1       46.47       41.90     41.09 o 
  -4  16   1       78.33       73.09     77.06 o 
  -3  16   1     1196.71     1316.23    201.37 o 
  -2  16   1     5702.33     5670.58    489.81 o 
  -1  16   1      557.38      609.34    166.21 o 
   0  16   1    15299.40    15778.45    728.49 o 
   1  16   1      424.42      173.67    121.17 o 
   2  16   1     8777.55     8649.23    485.94 o 
   3  16   1       11.58       83.12    108.25 o 
   4  16   1     2003.30     2245.44    405.08 o 
   5  16   1       38.69      -12.68     49.12 o 
   6  16   1    11323.29     9952.56   1015.46 o 
   8  16   1     5728.74     5819.99    810.78 o 
  -5  17   1     5820.52     5437.59    769.18 o 
  -4  17   1    17014.81    15353.45   1005.97 o 
  -3  17   1    10859.89    10155.60    497.17 o 
  -2  17   1     8367.10     8560.10    439.14 o 
  -1  17   1     3455.64     4468.41    451.56 o 
   0  17   1     3326.74     3938.15    408.64 o 
   1  17   1     1618.47     1627.50    290.59 o 
   2  17   1    13759.17    14264.38   1753.69 o 
   3  17   1     2694.35     2622.04    361.58 o 
   4  17   1     1321.05     1456.49    226.44 o 
  -2  18   1      443.50      246.70    145.97 o 
  -1  18   1     9126.71     9424.44    731.00 o 
   0  18   1      207.80      495.18    217.44 o 
   1  18   1    10854.21    10802.28    809.24 o 
   2  18   1       14.89        1.51    142.56 o 
   3  18   1     3210.28     2630.54    620.94 o 
   4  18   1       29.42      107.41     97.08 o 
   3  19   1     1376.01        6.05    120.01 o 
 -14   0   2     5541.78     4121.75    744.84 o 
 -12   0   2      107.87       73.12     89.92 o 
 -10   0   2     9527.52     8975.10    395.75 o 
  -8   0   2     3559.03     3724.91    238.85 o 
  -6   0   2    91708.91    88313.47   3688.65 o 
  -4   0   2    33312.22    32926.04    985.90 o 
  -2   0   2      130.91      130.03     36.52 o 
   2   0   2    86095.35    97979.73   3513.73 o 
   4   0   2     3495.08     3605.01    117.03 o 
   6   0   2     2330.66     2561.61    108.52 o 
   8   0   2   103169.24   107403.55   4348.96 o 
  10   0   2     5504.31     5624.17    350.62 o 
  12   0   2     7034.89     7353.62    982.22 o 
  14   0   2     2345.76     2140.22    693.59 o 
 -15   1   2     2258.55     1623.24    688.22 o 
 -14   1   2     1410.62      931.50    183.78 o 
 -13   1   2     1425.83     1392.92    125.81 o 
 -12   1   2     7981.53     7157.21    548.81 o 
 -11   1   2    14716.50    13115.64    445.76 o 
 -10   1   2     3928.21     3686.67    164.74 o 
  -9   1   2      115.93      123.94     53.20 o 
  -8   1   2     3028.60     2926.61    117.99 o 
  -7   1   2        9.48       36.78     33.61 o 
  -6   1   2     1833.15     2137.50     90.20 o 
  -5   1   2    13038.69    11677.84    222.37 o 
  -4   1   2    11792.27    10438.84    190.12 o 
  -3   1   2    24074.66    23326.88    493.75 o 
  -2   1   2    25587.26    25734.50    432.72 o 
   1   1   2        0.65       19.43     16.94 o 
   2   1   2    12647.42    12604.45    216.48 o 
   3   1   2    18088.04    17620.23    289.58 o 
   4   1   2    14632.90    14428.03    263.05 o 
   5   1   2    45606.24    45430.90   1003.71 o 
   6   1   2    34783.98    34348.52    723.08 o 
   7   1   2     7560.72     7463.89    182.56 o 
   8   1   2      293.53      282.56     64.08 o 
   9   1   2      601.91      587.77     65.45 o 
  10   1   2       28.59      -24.65     56.54 o 
  11   1   2    19356.27    17733.28    689.88 o 
  12   1   2     9929.66     9700.14    641.17 o 
  13   1   2    16494.53    13436.44   1333.22 o 
  14   1   2     2734.82     1466.48    281.05 o 
 -14   2   2      247.72      211.87    180.43 o 
 -13   2   2     5412.30     5969.55    478.36 o 
 -12   2   2      152.18      153.10    108.99 o 
 -11   2   2     2687.05     2698.71    232.55 o 
 -10   2   2      186.04      299.33     70.80 o 
  -9   2   2     9146.17     8542.46    240.22 o 
  -8   2   2     3878.51     3786.38    118.24 o 
  -7   2   2    52853.01    50259.73   1176.99 o 
  -6   2   2      361.88      403.19     37.95 o 
  -5   2   2    30713.18    30005.48    643.79 o 
  -4   2   2      684.00      590.95     25.24 o 
  -3   2   2      757.51      944.49     39.33 o 
  -2   2   2     3769.44     4105.17    112.33 o 
  -1   2   2     5395.76     5744.10    120.74 o 
   0   2   2      822.21      791.46     28.24 o 
   1   2   2   218510.00   240798.42   8802.67 o 
   2   2   2    12636.34    12603.29    231.46 o 
   3   2   2     2809.81     3083.80     61.50 o 
   4   2   2      158.15       92.54     23.89 o 
   5   2   2    28942.83    28482.22    550.16 o 
   6   2   2      162.10      153.47     40.55 o 
   7   2   2    33882.46    34001.87    763.17 o 
   8   2   2      126.29      115.88     39.15 o 
   9   2   2    25065.90    24985.65    683.65 o 
  10   2   2      730.59      534.71    119.04 o 
  11   2   2    14225.36    12582.51    564.53 o 
  12   2   2     1190.35      797.98    178.38 o 
  13   2   2      607.88      382.30    183.17 o 
  14   2   2      385.10      529.84    216.39 o 
 -14   3   2     2926.35     2598.22    606.50 o 
 -13   3   2     1038.41      983.80    353.06 o 
 -12   3   2     5779.10     6230.48    333.31 o 
 -11   3   2    21447.09    20930.37    690.78 o 
 -10   3   2    18127.11    17815.42    473.46 o 
  -9   3   2       69.30       74.78     56.65 o 
  -8   3   2       13.79      -11.04     41.16 o 
  -7   3   2      849.51      895.50     51.37 o 
  -6   3   2     5404.39     5510.09    116.80 o 
  -5   3   2     9411.45     9067.63    197.88 o 
  -4   3   2    60418.17    58655.34   1331.44 o 
  -3   3   2      632.12      806.98     23.93 o 
  -2   3   2    18076.61    18228.54    303.03 o 
  -1   3   2    11020.01    11454.58    446.82 o 
   0   3   2     1623.09     1872.17     76.29 o 
   1   3   2       64.17       70.78     28.54 o 
   2   3   2     1152.16     1083.90     39.33 o 
   3   3   2     1516.09     1578.18     54.50 o 
   4   3   2    83216.46    79520.02   2809.26 o 
   5   3   2    12868.31    12470.78    235.27 o 
   6   3   2    20369.08    20022.90    402.60 o 
   7   3   2     4616.20     4481.37    121.04 o 
   8   3   2      930.67      943.94     76.04 o 
   9   3   2      449.81      490.89     73.44 o 
  10   3   2      303.73      217.39     81.56 o 
  11   3   2      106.85      -50.17     54.45 o 
  12   3   2    20932.49    18789.35   1566.37 o 
  13   3   2     4865.55     5117.11    491.10 o 
  14   3   2     6749.00     6889.94   1051.27 o 
 -14   4   2     8222.66     8796.68    860.20 o 
 -13   4   2      337.74       79.06    262.76 o 
 -12   4   2      974.25     1172.03    295.77 o 
 -11   4   2       73.73       70.89     82.74 o 
 -10   4   2    12531.29    10612.56    630.65 o 
  -9   4   2      815.14      726.93     67.62 o 
  -8   4   2    14406.92    13038.70    380.65 o 
  -7   4   2    13429.56    13087.60    497.36 o 
  -6   4   2    66791.94    63223.05   2253.13 o 
  -5   4   2       30.54       46.24     43.04 o 
  -4   4   2    13063.21    12487.60    340.20 o 
  -3   4   2       29.50       39.05     11.72 o 
  -2   4   2       77.80      111.60     37.65 o 
  -1   4   2      567.17      672.63     60.42 o 
   0   4   2    72552.12    73416.66   2138.48 o 
   1   4   2     1141.58     1378.98     67.79 o 
   2   4   2   146008.22   158640.80   5253.05 o 
   3   4   2    11872.64    11784.73    274.94 o 
   4   4   2     3414.22     3648.63    152.80 o 
   5   4   2       77.67      102.05     24.32 o 
   6   4   2       44.95       70.33     48.77 o 
   7   4   2      921.46     1080.37     45.34 o 
   8   4   2    44802.10    43990.86   1110.32 o 
   9   4   2     2225.03     1977.96    129.96 o 
  10   4   2     2975.57     3290.63    307.40 o 
  11   4   2      396.65      229.13     98.01 o 
  12   4   2    10649.05    10295.92    626.23 o 
  13   4   2     2312.29     2102.95    288.27 o 
  14   4   2     1188.30     1305.09    354.98 o 
 -14   5   2       20.50      167.82    200.60 o 
 -13   5   2     5648.69     5645.29    578.39 o 
 -12   5   2     2256.01     2547.30    391.42 o 
 -11   5   2    36648.66    37740.54   2326.17 o 
 -10   5   2     7704.19     7866.06    500.66 o 
  -9   5   2     5244.39     5095.95    358.66 o 
  -8   5   2     1846.37     1821.20    164.32 o 
  -7   5   2     5534.16     5629.76    354.32 o 
  -6   5   2       56.63      153.40     71.75 o 
  -5   5   2     7989.45     7266.07    224.50 o 
  -4   5   2    24672.24    25311.88    753.65 o 
  -3   5   2   103775.75   101333.62   3401.11 o 
  -2   5   2      868.04     1012.96    116.91 o 
  -1   5   2     5364.23     5969.45    315.53 o 
   0   5   2     1007.66     1098.52     95.28 o 
   1   5   2     8495.24     8920.18    216.58 o 
   2   5   2     6589.09     6843.14    153.78 o 
   3   5   2     6125.06     6166.88    126.92 o 
   4   5   2      402.41      437.38     46.56 o 
   5   5   2    39771.54    37485.37    866.32 o 
   6   5   2    11483.39    11287.72    251.82 o 
   7   5   2    13305.25    12762.38    316.53 o 
   8   5   2      654.29      865.90    130.88 o 
   9   5   2     5821.61     5487.11    278.76 o 
  10   5   2      254.96      162.40     30.55 o 
  11   5   2    12822.95    12070.56    591.25 o 
  12   5   2     2157.32     2086.00    374.99 o 
  13   5   2    10808.20     9482.92    792.05 o 
  14   5   2      163.53      151.75    171.92 o 
 -14   6   2     5123.36     5420.89    710.64 o 
 -13   6   2     4784.57     4971.48    634.57 o 
 -12   6   2      946.57     1028.84    243.92 o 
 -11   6   2     3450.29     3527.39    424.60 o 
 -10   6   2      473.42      530.75    148.79 o 
  -9   6   2    12621.86    12465.10    573.66 o 
  -8   6   2     2881.91     2822.43    274.17 o 
  -7   6   2    38263.87    35381.18   1338.69 o 
  -6   6   2     2437.58     2432.11    143.75 o 
  -5   6   2      750.23      689.72     80.46 o 
  -4   6   2    10377.39    10928.50    231.86 o 
  -3   6   2    19150.66    19648.06    594.91 o 
  -2   6   2      133.76      113.99     89.59 o 
  -1   6   2     1813.20     1723.51     88.61 o 
   0   6   2    47451.75    46046.66   1261.63 o 
   1   6   2    78300.12    74510.77   2425.56 o 
   2   6   2    16966.23    16862.69    424.92 o 
   3   6   2     1783.88     1824.33     82.01 o 
   4   6   2     2371.83     2619.04     99.07 o 
   5   6   2    19341.14    18619.98    431.87 o 
   6   6   2      597.27      537.23     57.21 o 
   7   6   2    24544.23    23808.08    894.21 o 
   8   6   2     1756.95     1782.69    151.94 o 
   9   6   2    14851.23    14657.92    702.34 o 
  10   6   2    10938.13    10110.60    557.85 o 
  11   6   2     7476.65     7308.04    521.29 o 
  12   6   2       18.51       81.76    160.95 o 
  13   6   2      435.77      519.64    224.08 o 
  14   6   2       29.67       45.33    296.53 o 
 -14   7   2     3913.81     4720.40    568.67 o 
 -13   7   2      471.36      568.60    296.57 o 
 -12   7   2    10301.28    11083.82    771.74 o 
 -11   7   2     2962.78     3209.53    678.07 o 
 -10   7   2    30612.24    30417.58   1724.34 o 
  -9   7   2      173.36      248.04     92.79 o 
  -8   7   2      790.83      962.80    120.01 o 
  -7   7   2     2568.73     2649.94    148.78 o 
  -6   7   2     1679.26     1570.03    215.10 o 
  -5   7   2     1794.54     1965.35    112.78 o 
  -4   7   2    47367.61    46128.18   1285.66 o 
  -3   7   2     5721.59     5858.76    249.78 o 
  -2   7   2    75167.50    74486.09   2818.04 o 
  -1   7   2     2818.13     3066.15    230.25 o 
   0   7   2       61.40      133.40     49.87 o 
   1   7   2     5121.32     4861.13    191.35 o 
   2   7   2      501.31      576.64     80.73 o 
   3   7   2     5094.23     4928.96    175.04 o 
   4   7   2    71479.51    68629.56   2103.21 o 
   5   7   2      198.03      174.03     61.92 o 
   6   7   2    17938.20    17466.52    899.12 o 
   7   7   2     1225.32     1436.49    116.86 o 
   8   7   2     4994.79     4860.56    319.51 o 
   9   7   2     1763.01     1797.84    247.38 o 
  10   7   2     1088.23     1100.80    230.23 o 
  11   7   2      295.31      433.51    185.54 o 
  12   7   2    13268.21    12308.93    826.06 o 
  13   7   2      800.23      741.24    220.25 o 
 -13   8   2      553.41      473.06    371.71 o 
 -12   8   2        4.29      206.82    162.39 o 
 -11   8   2     1186.62     1123.31    260.91 o 
 -10   8   2     5251.15     5138.70    482.94 o 
  -9   8   2     2668.35     2895.70    296.57 o 
  -8   8   2     4186.72     4316.20    309.62 o 
  -7   8   2    20022.54    18919.46    763.68 o 
  -6   8   2    32825.52    33215.20   2017.64 o 
  -5   8   2     1714.24     1511.29     90.55 o 
  -4   8   2      844.82      829.41     83.67 o 
  -3   8   2     4861.66     5161.54    223.86 o 
  -2   8   2     2365.77     2154.74    151.80 o 
  -1   8   2    26352.48    25115.92    805.81 o 
   0   8   2    79557.15    80961.42   2536.61 o 
   1   8   2      612.88      525.16     61.13 o 
   2   8   2    17414.21    16550.83    433.44 o 
   3   8   2    19888.58    20535.29    523.93 o 
   4   8   2     3538.41     3937.90    143.08 o 
   5   8   2        5.38       35.96     28.97 o 
   6   8   2       23.67      -88.15    167.50 o 
   7   8   2     1633.79     1684.56    175.87 o 
   8   8   2    24643.98    23970.68   1037.98 o 
   9   8   2    19877.17    18741.28    839.57 o 
  10   8   2     4792.20     4900.13    314.44 o 
  11   8   2     1300.11     1407.12    208.73 o 
  12   8   2     3440.24     3192.22    429.09 o 
  13   8   2      312.98      286.00    248.20 o 
 -13   9   2     6006.01     7045.46   1164.64 o 
 -12   9   2        0.67     -124.33    153.51 o 
 -11   9   2    21147.89    20769.79   2149.37 o 
 -10   9   2       64.84      250.07    172.67 o 
  -9   9   2    10074.79     9650.19    558.93 o 
  -8   9   2       63.44       45.10     62.73 o 
  -7   9   2     1757.39     1852.69    119.37 o 
  -6   9   2        6.80      -56.56     56.77 o 
  -5   9   2    11536.55    10458.24    460.34 o 
  -4   9   2     2090.22     1640.19    216.25 o 
  -3   9   2    55242.82    54068.07   2483.31 o 
  -2   9   2     2884.52     2900.08    173.70 o 
  -1   9   2     9067.80     9587.63    387.90 o 
   0   9   2       28.19       77.10     50.66 o 
   1   9   2      224.02      345.51     55.72 o 
   2   9   2     3029.35     3065.28    138.02 o 
   3   9   2    11454.88    12038.66    366.40 o 
   4   9   2      981.42      952.43    104.06 o 
   5   9   2    46331.90    45591.36   1303.66 o 
   6   9   2      301.62      596.00    226.19 o 
   7   9   2      520.46      565.46     95.51 o 
   8   9   2     3744.28     3764.09    314.74 o 
   9   9   2     6901.89     7106.91    404.11 o 
  10   9   2      209.87      239.61    132.58 o 
  11   9   2    10195.50     9649.90    611.15 o 
  12   9   2        2.97      -67.05    154.72 o 
  13   9   2     7429.31     7637.87    629.19 o 
 -13  10   2     1273.00     1214.01    564.79 o 
 -12  10   2      118.43      122.80    501.80 o 
 -11  10   2      726.02      507.23    155.12 o 
 -10  10   2      807.57      879.11    241.78 o 
  -9  10   2     2082.03     1855.95    248.17 o 
  -8  10   2    25252.20    23910.51   1031.42 o 
  -7  10   2    20379.65    19604.15    836.07 o 
  -6  10   2     5081.68     5001.55    475.44 o 
  -5  10   2     8595.33     8547.31    199.98 o 
  -4  10   2      133.46      140.29     40.42 o 
  -3  10   2      899.79     1175.27    334.70 o 
  -2  10   2     5099.28     4802.63    256.00 o 
  -1  10   2     7937.15     7925.17    426.38 o 
   0  10   2    24644.04    25053.13    732.36 o 
   1  10   2    33131.88    32687.40   1320.41 o 
   2  10   2    11162.48    10867.98    315.58 o 
   3  10   2     1181.48     1318.39     78.31 o 
   4  10   2      197.39      194.98     49.96 o 
   5  10   2       24.61       54.07     32.68 o 
   6  10   2    10218.55     7625.65    548.74 o 
   7  10   2    11978.17    11371.90    511.66 o 
   8  10   2     9376.50     8883.66    647.50 o 
   9  10   2     6013.74     6376.68    470.78 o 
  10  10   2     8233.62     7890.51    492.59 o 
  11  10   2     1136.38     1429.93    219.16 o 
  12  10   2      234.79      262.93    157.90 o 
 -12  11   2     8477.03     9784.23   2129.77 o 
 -11  11   2        4.13     -241.96    350.31 o 
 -10  11   2    19717.67    18083.59   2782.90 o 
  -9  11   2     2395.40     2211.23    432.13 o 
  -8  11   2      601.55      640.49    130.33 o 
  -7  11   2       85.30       31.11     44.00 o 
  -6  11   2     5337.52     5122.55    296.86 o 
  -5  11   2      115.75      129.11     38.60 o 
  -4  11   2    16024.43    15166.79    472.30 o 
  -3  11   2     5319.08     5054.89    231.98 o 
  -2  11   2    51720.68    50154.82   1697.07 o 
  -1  11   2      669.23      897.62    114.08 o 
   0  11   2      198.39      329.34     96.78 o 
   1  11   2     1239.37     1394.31    119.70 o 
   2  11   2      143.19      319.41     77.72 o 
   3  11   2      754.02      860.52     79.11 o 
   4  11   2    45563.59    47083.02   1655.67 o 
   5  11   2     3446.96     3285.44    210.27 o 
   6  11   2     6701.91     5485.22    294.14 o 
   7  11   2       27.19      -31.92     77.25 o 
   8  11   2     3934.78     3813.90    240.99 o 
   9  11   2      129.56      160.08    133.09 o 
  10  11   2      587.28      636.17    153.18 o 
  11  11   2     1076.38      819.06    184.01 o 
  12  11   2     8638.51     8396.85    611.13 o 
 -12  12   2      360.46     -220.00    653.14 o 
 -11  12   2     1491.32     1468.60    554.24 o 
 -10  12   2      981.05      816.00    454.45 o 
  -9  12   2     5159.33     4240.76    887.84 o 
  -8  12   2     9066.14     9010.27    922.23 o 
  -7  12   2    25757.07    24766.42   1092.57 o 
  -6  12   2     7929.77     7292.76    316.62 o 
  -5  12   2     1920.48     1986.88     83.55 o 
  -4  12   2        4.66       19.69     81.99 o 
  -3  12   2      193.10       78.45    194.47 o 
  -2  12   2     1323.71     1299.60    204.87 o 
  -1  12   2    13683.30    14535.57    591.99 o 
   0  12   2    12992.27    14198.06    556.31 o 
   1  12   2    17942.40    17761.79    639.98 o 
   2  12   2     7971.50     7742.41    305.42 o 
   3  12   2    11930.32    12358.99    657.64 o 
   4  12   2      575.06      827.17    105.22 o 
   5  12   2     9142.72     9144.11    319.21 o 
   6  12   2     1624.52     1334.38     55.61 o 
   7  12   2     6459.03     5914.33    972.31 o 
   8  12   2     3725.53     3561.85    233.96 o 
   9  12   2    14010.48    13245.74    717.26 o 
  10  12   2     2622.37     2492.78    343.44 o 
  11  12   2     1421.28     1344.65    228.94 o 
 -11  13   2    12496.90    14163.68   1786.94 o 
 -10  13   2      936.38      771.60    453.96 o 
  -9  13   2     5852.38     6241.79    928.60 o 
  -8  13   2       41.43      -62.05     75.94 o 
  -7  13   2     5751.13     5201.90    382.82 o 
  -6  13   2       82.02       37.04     17.59 o 
  -5  13   2     5722.55     6057.81    303.99 o 
  -4  13   2     3271.47     3377.33    215.00 o 
  -3  13   2    38492.94    35989.99   2781.92 o 
  -2  13   2     8208.46     7896.27    430.32 o 
  -1  13   2     3419.96     3698.19    217.62 o 
   0  13   2       28.09     8306.30   4936.58 o 
   1  13   2        0.03       21.70    119.87 o 
   2  13   2        3.77       43.92     65.46 o 
   3  13   2     1772.60     2058.20    215.63 o 
   4  13   2     7310.30     7512.66    381.61 o 
   5  13   2    45562.11    45255.14   1634.48 o 
   6  13   2       52.36      109.56     76.57 o 
   7  13   2     3983.02     4184.03    827.46 o 
   8  13   2      495.39      524.81    155.78 o 
   9  13   2     2373.33     2075.79    207.81 o 
  10  13   2      150.08       30.92    139.23 o 
  11  13   2    12993.53    12768.05   2113.57 o 
 -10  14   2     1236.18     1755.85    603.25 o 
  -9  14   2     1592.46     1771.50    555.50 o 
  -8  14   2    14436.20    15267.91   1645.28 o 
  -7  14   2     5098.95     4356.65   1139.87 o 
  -6  14   2    16593.79    12263.49    706.52 o 
  -5  14   2      306.44      866.61    242.37 o 
  -4  14   2      255.21      271.69     71.67 o 
  -3  14   2      176.98      141.77    147.75 o 
  -2  14   2     4660.36     4467.41    265.63 o 
  -1  14   2      304.81      409.32    103.25 o 
   0  14   2    21343.02    21753.83    874.75 o 
   1  14   2     2133.84     3252.69    578.36 o 
   2  14   2     9198.42     9692.04    750.82 o 
   3  14   2     3147.31     3587.26    291.34 o 
   4  14   2     2707.93     2597.69    387.18 o 
   5  14   2      935.90      756.55    186.57 o 
   6  14   2     2078.91     1742.86    144.07 o 
   7  14   2      138.90      709.33    457.97 o 
   8  14   2     9029.38     8360.03    522.30 o 
   9  14   2     1606.44     1490.19    690.03 o 
  10  14   2    11123.77    11102.35   1330.24 o 
  -9  15   2     1028.42     1253.57    497.79 o 
  -8  15   2      436.79      150.93    302.14 o 
  -7  15   2     1909.30     1387.80    682.62 o 
  -6  15   2     2482.30     2700.02    555.18 o 
  -5  15   2     1743.23     1762.08    127.30 o 
  -4  15   2    11231.92    10452.90    452.90 o 
  -3  15   2    14155.48    13857.52    586.76 o 
  -2  15   2    26242.62    25946.66   1050.09 o 
  -1  15   2     1156.97     1382.12    295.57 o 
   0  15   2       35.61     -104.50    115.63 o 
   1  15   2      939.35     1507.66    291.20 o 
   2  15   2      132.48      197.97    102.15 o 
   3  15   2     1099.63      933.93    261.43 o 
   4  15   2    40588.84    41524.55   2068.22 o 
   5  15   2     2218.21     2639.76    178.23 o 
   6  15   2     4346.94     5038.50    636.72 o 
   7  15   2     2276.51     2387.90    481.05 o 
   8  15   2     3446.35     3297.30    592.52 o 
   9  15   2      635.65      509.41    526.96 o 
  -7  16   2    16635.86    16484.54   1741.60 o 
  -6  16   2      527.17      119.44    267.29 o 
  -5  16   2     2817.87     2435.70    193.89 o 
  -4  16   2     1080.26      975.51    149.77 o 
  -3  16   2       54.09      217.22    156.44 o 
  -2  16   2      238.30      189.88    154.23 o 
  -1  16   2     9585.52    10522.44    610.13 o 
   0  16   2     2153.06     3975.28    761.63 o 
   1  16   2    17666.80    18801.96   1380.14 o 
   2  16   2      562.52      819.51    404.36 o 
   3  16   2     6527.59     6388.07    299.20 o 
   4  16   2       67.84      140.40    306.58 o 
   5  16   2       56.82       31.33     66.89 o 
   6  16   2      313.36      246.69    238.65 o 
   7  16   2     1246.95     2133.95    453.01 o 
   8  16   2     1571.87     1525.99    452.71 o 
  -5  17   2      533.41      274.99    284.01 o 
  -4  17   2     8528.92     7194.65    925.99 o 
  -3  17   2    17298.52    15923.20    701.47 o 
  -2  17   2     4765.92     4590.62    374.09 o 
  -1  17   2     1682.00     2193.73    377.62 o 
   0  17   2      129.31       58.75    122.47 o 
   1  17   2       30.69       78.47    111.55 o 
   2  17   2      274.78      199.36     98.56 o 
   3  17   2     3863.21     3815.35    319.98 o 
   4  17   2     7711.84     7823.56    503.35 o 
   7  17   2      239.09      306.54    270.76 o 
  -2  18   2      135.21      -38.56    128.04 o 
  -1  18   2      807.59      960.93    197.81 o 
   0  18   2    18700.27    19412.86   1516.00 o 
   1  18   2      103.06      -17.24    117.75 o 
   2  18   2    12415.25    10420.48   1069.09 o 
   3  18   2       36.62       30.36    107.76 o 
   6  18   2     1685.54     1883.69    644.28 o 
  -3  19   2     5896.00     4601.55    480.63 o 
  -2  19   2     7749.72     7432.72    757.05 o 
 -13   0   3     5212.06     5176.37    431.34 o 
 -11   0   3        6.84       16.77    130.13 o 
  -9   0   3    20554.83    19856.66    860.10 o 
  -7   0   3    75102.94    72150.08   2450.12 o 
  -5   0   3     6051.32     5469.79    182.32 o 
  -3   0   3     1851.83     1913.48    111.62 o 
  -1   0   3   106841.50   115634.68   4965.23 o 
   1   0   3    70317.14    75684.59   2811.02 o 
   3   0   3   180461.14   190115.56   9173.94 o 
   5   0   3     8458.99     8581.00    303.20 o 
   7   0   3    21018.27    19959.73    648.07 o 
   9   0   3     5843.01     5874.70    308.87 o 
  11   0   3    38582.03    37429.05   2226.89 o 
  13   0   3       17.43      296.31    335.18 o 
 -14   1   3     2191.79     2148.55    360.68 o 
 -13   1   3     5502.77     4396.21    566.94 o 
 -12   1   3     8169.23     7421.61    287.22 o 
 -11   1   3     6469.23     5997.53    205.03 o 
 -10   1   3     1526.66     1724.15    143.10 o 
  -9   1   3     8217.24     8197.99    266.61 o 
  -8   1   3    18530.34    17764.23    371.88 o 
  -7   1   3      197.10      265.45     42.86 o 
  -6   1   3      705.01      475.94     48.76 o 
  -5   1   3    11163.47    10125.84    208.42 o 
  -4   1   3    28889.24    27536.42    582.54 o 
  -3   1   3     8824.22     7899.90    174.37 o 
  -2   1   3    40830.80    41330.97   1429.73 o 
  -1   1   3    30417.25    33142.00    657.84 o 
   0   1   3    20728.05    20090.53    344.51 o 
   1   1   3      222.88      331.38     35.26 o 
   2   1   3     6041.66     6016.00    123.69 o 
   3   1   3     8688.19     9178.14    155.12 o 
   4   1   3    27597.11    27290.51    494.72 o 
   5   1   3    16007.86    15824.77    308.95 o 
   6   1   3    20157.21    19895.80    424.95 o 
   7   1   3    15714.97    15915.35    366.68 o 
   8   1   3    12832.20    13098.42    329.62 o 
   9   1   3     3102.44     3218.26    154.34 o 
  10   1   3     3278.98     3382.80    158.82 o 
  11   1   3     9484.32     8874.75    456.34 o 
  12   1   3     3111.29     2804.62    226.05 o 
  13   1   3     3832.95     3287.36    295.15 o 
  14   1   3     7116.31     7102.75    932.10 o 
 -15   2   3       57.22       49.62    179.85 o 
 -14   2   3     8711.58     8056.22    744.90 o 
 -13   2   3       16.25      195.99    103.22 o 
 -12   2   3      957.82     1053.89    269.89 o 
 -11   2   3      883.82      830.51     72.24 o 
 -10   2   3     1209.27     1250.56     76.42 o 
  -9   2   3       40.67      112.31     50.04 o 
  -8   2   3    45214.16    42242.27   1008.44 o 
  -7   2   3      175.32      273.23     40.44 o 
  -6   2   3    33168.41    32649.90    696.29 o 
  -5   2   3    20477.74    20216.25    396.57 o 
  -4   2   3    30310.52    27933.95    626.66 o 
  -3   2   3     1569.70     1722.53     63.72 o 
  -2   2   3    25993.78    25886.52    776.90 o 
  -1   2   3    19130.55    18649.78    574.08 o 
   0   2   3   107228.33   122495.70   3691.57 o 
   1   2   3    28301.36    29892.94    546.29 o 
   2   2   3    54345.80    54352.14   1160.21 o 
   3   2   3     1024.30     1105.39     40.79 o 
   4   2   3    50419.17    51027.73   1076.00 o 
   5   2   3       76.39       67.40     27.87 o 
   6   2   3    33944.73    34367.08    739.62 o 
   7   2   3     3181.64     3296.29    110.34 o 
   8   2   3      238.71      281.47     49.76 o 
   9   2   3     2599.05     2650.77    112.03 o 
  10   2   3    64427.50    64465.72   1947.81 o 
  11   2   3      726.19      425.18    147.72 o 
  12   2   3      869.30      589.45    155.28 o 
  13   2   3       12.92       68.01     78.11 o 
  14   2   3      121.53      344.91    287.07 o 
 -14   3   3      741.46      830.72    269.97 o 
 -13   3   3    15623.96    15974.95   1291.23 o 
 -12   3   3     5389.00     6530.62    509.00 o 
 -11   3   3    13072.70    11170.11    727.17 o 
 -10   3   3     3751.03     3228.87    290.84 o 
  -9   3   3     5868.35     5844.47    299.35 o 
  -8   3   3     6607.65     6184.83    142.08 o 
  -7   3   3     2570.99     2651.95     72.03 o 
  -6   3   3     9691.70     9358.20    220.65 o 
  -5   3   3    29797.76    28293.17    615.57 o 
  -4   3   3    11046.40    10882.14    245.62 o 
  -3   3   3    19220.78    19753.50    356.32 o 
  -2   3   3     6891.31     7248.34    308.30 o 
  -1   3   3    32774.61    33165.53    971.17 o 
   0   3   3      572.61      828.11    105.71 o 
   1   3   3     1717.97     1889.48     68.56 o 
   2   3   3       27.59       77.65     24.25 o 
   3   3   3    15477.05    15826.53    291.07 o 
   4   3   3    22546.27    23166.07    460.10 o 
   5   3   3    38113.49    36687.13    748.42 o 
   6   3   3     9049.75     8842.67    177.68 o 
   7   3   3    21063.01    20577.34    445.40 o 
   8   3   3     2295.68     2514.33    104.06 o 
   9   3   3       19.81       26.46     40.67 o 
  10   3   3     1509.28     1441.55    103.94 o 
  11   3   3     7735.73     7098.56    321.44 o 
  12   3   3     2059.05     1894.84    317.88 o 
  13   3   3     2326.06     2075.04    474.85 o 
  14   3   3     3932.33     4073.60    443.72 o 
 -14   4   3       19.26       78.53    182.68 o 
 -13   4   3     1734.00     1904.81    395.57 o 
 -12   4   3     2886.05     2685.61    440.35 o 
 -11   4   3        1.73      145.25    131.09 o 
 -10   4   3      108.04       89.38     36.16 o 
  -9   4   3    13778.88    12450.47    619.98 o 
  -8   4   3     3718.11     3675.57    123.11 o 
  -7   4   3    38663.00    36839.10   1093.53 o 
  -6   4   3    17691.66    16581.24    948.97 o 
  -5   4   3     5561.98     5117.45     89.72 o 
  -4   4   3      105.62      143.71     22.94 o 
  -3   4   3     9441.90     9687.23    168.84 o 
  -2   4   3     7522.08     7437.58    184.69 o 
  -1   4   3      444.00      620.71     47.84 o 
   0   4   3     5393.05     5963.42    160.20 o 
   1   4   3    20260.90    19959.85    509.09 o 
   2   4   3    52690.19    52009.71   1138.52 o 
   3   4   3   153262.97   159745.95   5319.04 o 
   4   4   3      196.65      247.64     35.31 o 
   5   4   3     1175.30     1259.42     53.83 o 
   6   4   3     1372.99     1498.23     64.34 o 
   7   4   3    13784.82    13705.55    282.93 o 
   8   4   3     3577.28     3584.32    127.04 o 
   9   4   3    16108.65    15581.78    399.20 o 
  10   4   3     1458.88     1323.59    115.97 o 
  11   4   3    28348.48    26012.43   1084.78 o 
  12   4   3     3870.34     3555.20    410.46 o 
  13   4   3     2184.66     2395.13    320.42 o 
  14   4   3      698.79      308.19    239.53 o 
 -14   5   3      393.00      150.31    304.05 o 
 -13   5   3    10868.10    11753.24   1017.58 o 
 -12   5   3    24080.46    25151.28   1568.08 o 
 -11   5   3       35.55      -78.68    227.43 o 
 -10   5   3    15439.28    15005.56    699.03 o 
  -9   5   3      726.50      844.65    196.51 o 
  -8   5   3    11347.78    11415.38    527.24 o 
  -7   5   3       50.44       45.57     73.49 o 
  -6   5   3     9035.24     8631.22    297.66 o 
  -5   5   3     6420.50     6446.84    201.15 o 
  -4   5   3    60765.56    60424.85   1446.88 o 
  -3   5   3      889.03      949.44     52.36 o 
  -2   5   3    53481.11    49706.90   3132.59 o 
  -1   5   3       70.67      129.27     25.23 o 
   0   5   3     1632.29     1595.30     91.82 o 
   1   5   3      135.08      240.63     34.92 o 
   2   5   3    26536.05    27406.73    553.55 o 
   3   5   3       20.59       66.37     30.84 o 
   4   5   3    21071.40    19513.15    598.36 o 
   5   5   3    16247.32    16642.61    605.49 o 
   6   5   3    19468.95    19525.72    446.00 o 
   7   5   3      844.85     1000.96     84.32 o 
   8   5   3     6351.25     6574.71    235.92 o 
   9   5   3     3326.31     3224.37    230.24 o 
  10   5   3     5375.39     5606.25    292.65 o 
  11   5   3     5786.22     6091.41    457.61 o 
  12   5   3     1108.10     1173.53    181.30 o 
  13   5   3      490.30      497.86    181.17 o 
  14   5   3    10380.59    10525.44   1312.29 o 
 -14   6   3     3233.67     3281.35    486.87 o 
 -13   6   3     1157.60     1176.69    450.75 o 
 -12   6   3     1000.81     1206.63    264.21 o 
 -11   6   3       31.08      -17.19    154.46 o 
 -10   6   3      636.47      580.08    148.45 o 
  -9   6   3     8174.52     8056.33    546.39 o 
  -8   6   3    17156.93    17437.53    876.22 o 
  -7   6   3     7513.24     7431.00    288.33 o 
  -6   6   3    19737.16    18509.32    661.21 o 
  -5   6   3    13165.03    13325.55    605.19 o 
  -4   6   3    38504.16    37741.31    801.08 o 
  -3   6   3    11400.24    11088.93    295.96 o 
  -2   6   3     8327.70     7876.60    322.36 o 
  -1   6   3       86.69      169.68     39.90 o 
   0   6   3    29462.20    30190.87    803.93 o 
   1   6   3    13859.72    13180.72    362.55 o 
   2   6   3    17223.48    16833.82    404.86 o 
   3   6   3     6221.07     6156.98    196.79 o 
   4   6   3    35006.55    34346.13    792.78 o 
   5   6   3      309.62      316.53     35.75 o 
   6   6   3    10599.68    10738.00    225.04 o 
   7   6   3     2480.04     2420.36     64.34 o 
   8   6   3     1207.78     1679.48    189.38 o 
   9   6   3     4468.87     4213.66    352.53 o 
  10   6   3    28259.11    26486.56   1215.42 o 
  11   6   3     4103.66     4416.82    424.78 o 
  12   6   3      950.58      948.41    196.45 o 
  13   6   3       47.01      103.87    158.72 o 
 -14   7   3      795.77     1054.52    473.98 o 
 -13   7   3    11200.29    13031.80   1196.18 o 
 -12   7   3     1767.24     1939.22    351.95 o 
 -11   7   3    20892.33    21161.63   1307.32 o 
 -10   7   3       98.91       69.38    152.04 o 
  -9   7   3     5124.29     4989.04    552.50 o 
  -8   7   3      323.99      471.00    152.34 o 
  -7   7   3     1714.20     1926.63    150.42 o 
  -6   7   3     5891.11     6122.79    259.69 o 
  -5   7   3    38495.25    37852.93   1603.48 o 
  -4   7   3     1432.04     1454.60     80.60 o 
  -3   7   3    23442.15    23259.35    789.73 o 
  -2   7   3     6368.75     7929.45    202.45 o 
  -1   7   3    41209.79    40709.14   1138.10 o 
   0   7   3     3143.80     3246.17    141.38 o 
   1   7   3      273.07      310.99     69.66 o 
   2   7   3      334.85      440.10     62.55 o 
   3   7   3    47919.30    47129.23   1483.98 o 
   4   7   3     6568.39     6430.28    156.62 o 
   5   7   3    12486.41    12052.10    315.78 o 
   6   7   3      380.71      784.54    234.66 o 
   7   7   3    29479.63    29962.65   1228.24 o 
   8   7   3     1607.98     1856.24    154.36 o 
   9   7   3      453.93      368.50    117.67 o 
  10   7   3        4.95      171.67    113.84 o 
  11   7   3     3090.82     3160.20    288.47 o 
  12   7   3      334.74      222.27    163.81 o 
  13   7   3    11266.31    10916.52    887.32 o 
 -13   8   3     1417.92     1363.62    386.71 o 
 -12   8   3     2191.03     2343.53    364.96 o 
 -11   8   3      368.88      420.17    159.26 o 
 -10   8   3     4495.23     4473.36    433.53 o 
  -9   8   3     6932.17     7139.46    633.44 o 
  -8   8   3     8022.97     7750.02    366.13 o 
  -7   8   3    15501.05    15075.68    575.67 o 
  -6   8   3    12446.78    12816.67    687.57 o 
  -5   8   3    11122.50    10146.98    348.51 o 
  -4   8   3     1700.39     1491.94    123.64 o 
  -3   8   3      701.30      736.34     68.19 o 
  -2   8   3     2542.36     2266.88     98.34 o 
  -1   8   3    32860.72    35131.25    915.71 o 
   0   8   3    12755.76    12414.04    353.73 o 
   1   8   3     4181.22     4022.51    171.08 o 
   2   8   3    24241.64    24306.04    666.52 o 
   3   8   3    17614.08    16833.70    502.57 o 
   4   8   3     2599.08     3174.58    122.42 o 
   5   8   3     2273.25     2710.28    228.60 o 
   6   8   3     2009.14     1834.88    182.92 o 
   7   8   3     3698.44     3444.85    236.70 o 
   8   8   3     1951.28     1873.30    211.43 o 
   9   8   3     4069.22     4197.35    411.02 o 
  10   8   3     3510.62     3609.91    290.28 o 
  11   8   3    16064.80    15607.39    915.97 o 
  12   8   3     5263.52     4840.06    417.17 o 
  13   8   3       24.78      240.65    298.82 o 
 -13   9   3      391.36      493.10    435.74 o 
 -12   9   3    11882.82    12635.58   1276.42 o 
 -11   9   3      107.08      192.41    234.40 o 
 -10   9   3     5749.28     5965.34    510.11 o 
  -9   9   3     1994.87     2067.31    247.70 o 
  -8   9   3    13978.75    12747.87    788.64 o 
  -7   9   3     2060.61     2133.03    162.94 o 
  -6   9   3     4432.63     4387.80    152.84 o 
  -5   9   3      673.09      660.38     28.77 o 
  -4   9   3    74754.58    74343.13   3006.46 o 
  -3   9   3     1703.66     1692.41    111.80 o 
  -2   9   3     5114.17     5287.48    171.53 o 
  -1   9   3       29.60      451.05     63.17 o 
   0   9   3    42745.50    41681.82   1240.84 o 
   1   9   3       95.16       60.79     43.41 o 
   2   9   3    11862.29    11643.32    314.19 o 
   3   9   3     1032.41     1045.69     77.38 o 
   4   9   3    30797.03    31424.06    824.94 o 
   5   9   3     1246.48     1396.09    141.56 o 
   6   9   3    26101.43    24247.96    591.90 o 
   7   9   3     9276.88     8361.88    468.48 o 
   8   9   3    13613.96    12913.74    569.77 o 
   9   9   3     2611.25     3066.30    324.35 o 
  10   9   3     1147.93     1285.34    239.66 o 
  11   9   3       21.42      168.34    250.07 o 
  12   9   3     4779.44     4738.82    544.76 o 
 -13  10   3     2314.75     2051.31    676.66 o 
 -12  10   3     1161.93     1318.13    557.83 o 
 -11  10   3      172.28      -62.34    451.81 o 
 -10  10   3     3150.90     3280.24    344.26 o 
  -9  10   3    14731.01    14023.12    755.20 o 
  -8  10   3    12234.45    11486.67    928.80 o 
  -7  10   3     3145.89     2877.68    175.44 o 
  -6  10   3     1414.66     1351.46     98.12 o 
  -5  10   3     9279.12     8969.29    171.90 o 
  -4  10   3     4623.69     4734.06    601.76 o 
  -3  10   3      291.23      297.24     75.14 o 
  -2  10   3     1469.04     1901.64    167.96 o 
  -1  10   3     1859.81     1655.57    136.25 o 
   0  10   3    17245.31    18108.94    606.19 o 
   1  10   3    15293.33    15155.64    435.36 o 
   2  10   3    12868.21    12688.42    384.69 o 
   3  10   3    15713.49    15719.01    454.75 o 
   4  10   3     8497.02     8728.01    266.91 o 
   5  10   3      190.18      208.46     59.04 o 
   6  10   3     4987.84     4470.00    192.47 o 
   7  10   3     8060.55     7976.69    774.76 o 
   8  10   3      134.10      117.22     89.36 o 
   9  10   3     7200.02     6817.46    402.61 o 
  10  10   3     8016.83     7647.38    786.11 o 
  11  10   3     5740.04     5704.10    527.00 o 
  12  10   3     2282.86     2244.64    375.11 o 
 -12  11   3      717.73      452.51    446.30 o 
 -11  11   3    18098.60    20943.91   3283.42 o 
 -10  11   3      516.18      512.20    403.05 o 
  -9  11   3     1287.93     1215.78    338.87 o 
  -8  11   3      461.68      391.22    103.93 o 
  -7  11   3     2695.88     2397.68    320.91 o 
  -6  11   3       45.57      108.82    141.41 o 
  -5  11   3    26276.58    24755.75    692.63 o 
  -4  11   3     3300.91     3224.02    162.08 o 
  -3  11   3    19092.70    18738.84    663.09 o 
  -2  11   3       19.49      106.08     73.47 o 
  -1  11   3    17507.81    18869.11    590.24 o 
   0  11   3     4016.00     4237.02    199.80 o 
   1  11   3     3681.95     3888.16    185.35 o 
   2  11   3     2168.27     2440.35    136.24 o 
   3  11   3    15512.02    16117.37    447.62 o 
   4  11   3       93.83       61.17     43.85 o 
   5  11   3     7627.59     7686.53    208.94 o 
   6  11   3     1814.99     1686.14     63.98 o 
   7  11   3    54947.87    50517.23   4039.89 o 
   8  11   3      279.05      120.36    123.92 o 
   9  11   3      172.99      246.02    116.21 o 
  10  11   3       13.68      -14.21    105.75 o 
  11  11   3     3605.10     3702.22    587.65 o 
  12  11   3        5.86      155.60    260.81 o 
 -12  12   3     3069.82     3593.09    894.07 o 
 -11  12   3      310.45      -20.79    485.51 o 
 -10  12   3     3135.58     4021.48    796.53 o 
  -9  12   3     5536.43     6632.36    971.32 o 
  -8  12   3     7564.80     6296.57   1048.54 o 
  -7  12   3     5439.53     4884.20    803.82 o 
  -6  12   3    13432.91    12317.62    699.99 o 
  -5  12   3     3607.05     3346.32    242.82 o 
  -4  12   3     2446.54     2390.80    128.60 o 
  -3  12   3       10.30      107.44    114.27 o 
  -2  12   3     5516.61     5443.08    324.13 o 
  -1  12   3    13560.51    16079.35    656.07 o 
   0  12   3     7487.56     8086.98    451.21 o 
   1  12   3     2141.65     2114.51    165.24 o 
   2  12   3    19977.52    20171.76    662.49 o 
   3  12   3     4431.21     4735.43    231.47 o 
   4  12   3     5067.90     5208.32    206.89 o 
   5  12   3     2057.51     1845.97    139.46 o 
   6  12   3       52.57       54.34     30.93 o 
   7  12   3     2933.62     3158.58    468.91 o 
   8  12   3    11027.13    10166.11    646.32 o 
   9  12   3     2331.98     2311.91    218.30 o 
  10  12   3     8070.10     7314.61    606.71 o 
  11  12   3     2772.25     2529.93    281.62 o 
 -11  13   3     2039.69     3019.87   1296.54 o 
 -10  13   3     6500.27     7553.33   1170.30 o 
  -9  13   3      192.87     -245.67    353.67 o 
  -8  13   3     3187.68     3731.35   1027.52 o 
  -7  13   3       12.51       37.45     82.34 o 
  -6  13   3     1229.87     1038.22     95.26 o 
  -5  13   3     6896.00     6171.96    174.03 o 
  -4  13   3    29210.67    27875.27    829.93 o 
  -3  13   3     1298.61     1159.82    132.32 o 
  -2  13   3     2683.10     3164.12    218.90 o 
  -1  13   3     2109.57     2984.58    299.27 o 
   0  13   3    24771.26    25162.19    948.12 o 
   1  13   3      666.69      765.40    108.07 o 
   2  13   3     6104.03     6484.23    275.17 o 
   3  13   3     3311.50     3608.15    204.88 o 
   4  13   3     8315.53     8411.93    329.03 o 
   5  13   3     1888.33     2153.22    283.31 o 
   6  13   3    13203.06    11793.53    631.63 o 
   7  13   3     1374.41     1096.22    327.25 o 
   8  13   3     5764.25     5477.43    338.31 o 
   9  13   3        3.46      -43.27    127.88 o 
  10  13   3      537.96      403.24    149.90 o 
  11  13   3       76.60       88.23    285.28 o 
 -10  14   3     1186.95     1195.34    541.64 o 
  -9  14   3    11540.58    12563.84   1604.17 o 
  -8  14   3     3029.76     2962.48    995.41 o 
  -7  14   3     8383.66     9515.48   1157.43 o 
  -6  14   3     3478.60     2596.43    367.47 o 
  -5  14   3    15808.70    13487.54    716.71 o 
  -4  14   3     1185.63     1338.78     94.50 o 
  -3  14   3     1233.17     1272.23    190.07 o 
  -2  14   3     3100.49     3289.79    197.25 o 
  -1  14   3     6065.64     6480.17    636.14 o 
   0  14   3     2962.60     3512.65    340.42 o 
   1  14   3    19091.24    19716.48   1092.80 o 
   2  14   3     3038.86     3064.18    219.74 o 
   3  14   3    10140.39    10392.56    438.46 o 
   4  14   3     1237.07     1414.49    169.47 o 
   5  14   3      234.24      281.64     81.37 o 
   6  14   3     1879.61     1337.38    178.37 o 
   7  14   3     2722.89     2785.46    472.64 o 
   8  14   3     1518.60     1298.75    163.06 o 
   9  14   3     7566.78     6997.46    529.90 o 
  10  14   3      767.82      683.34    640.24 o 
  -9  15   3     1574.00     2075.48    647.09 o 
  -8  15   3      346.16      384.51    360.17 o 
  -7  15   3     1207.34     1127.11    456.15 o 
  -6  15   3       84.57      364.13    532.28 o 
  -5  15   3    13381.00    11128.53    770.60 o 
  -4  15   3     5990.12     5928.55    201.01 o 
  -3  15   3     3012.82     3157.94    251.36 o 
  -2  15   3     3579.52     3736.74    261.69 o 
  -1  15   3     8316.37     9110.87    512.93 o 
   0  15   3     1963.45     2154.10    230.94 o 
   1  15   3     3770.18     4040.83    486.33 o 
   2  15   3      909.03     1450.96    260.91 o 
   3  15   3    12747.25    14358.86   1453.37 o 
   4  15   3      722.75      931.20    171.18 o 
   5  15   3     2035.00     2176.78    155.62 o 
   6  15   3     3556.09     3343.92    502.81 o 
   7  15   3    16051.54    15753.88   1434.75 o 
   8  15   3     1633.32     1331.25    161.95 o 
   9  15   3        2.61       88.60    257.10 o 
  -7  16   3       27.28      297.32    354.03 o 
  -6  16   3     9484.21     8748.54   1119.40 o 
  -5  16   3      974.29      809.53    409.80 o 
  -4  16   3     6612.41     6148.56    311.28 o 
  -3  16   3        4.70       41.57     62.56 o 
  -2  16   3     3859.78     4070.09    304.30 o 
  -1  16   3      289.82      706.47    349.54 o 
   0  16   3    15931.89    16453.77    998.23 o 
   1  16   3     1075.69     5943.02   3387.90 o 
   2  16   3    13409.04    15122.57   1139.17 o 
   3  16   3      588.09      659.41    169.19 o 
   4  16   3     2905.54     2871.94    167.61 o 
   5  16   3      854.54      686.52    160.19 o 
   6  16   3      602.88      966.52    311.77 o 
   7  16   3     3243.19     2817.42    512.83 o 
   8  16   3     9815.74     8696.70    999.23 o 
  -5  17   3     2622.61     3215.12    648.30 o 
  -4  17   3    11364.10    11268.75   1259.16 o 
  -3  17   3     1064.46      822.16    203.46 o 
  -2  17   3     2354.06     2631.13    389.66 o 
  -1  17   3     5838.85     6394.36    527.16 o 
   0  17   3    14608.92    14652.41   1003.92 o 
   1  17   3     1150.30     1371.73    205.81 o 
   2  17   3     5518.59     6517.47    911.17 o 
   3  17   3     1774.85     1924.52    183.32 o 
   4  17   3     7206.41     6960.22    533.06 o 
   5  17   3     4645.49     5205.21    886.43 o 
   6  17   3     5882.15     5665.58    700.78 o 
   7  17   3     4016.38     3922.13    935.49 o 
  -4  18   3      481.36       -5.45     99.00 o 
  -1  18   3     4538.11     4705.09    384.72 o 
   0  18   3        4.26      -56.98    117.94 o 
   1  18   3     9464.39     9727.24    914.16 o 
   3  18   3    15337.97    14233.77    957.50 o 
   5  18   3      180.66      332.22    236.41 o 
   6  18   3      343.41     -132.33    224.50 o 
   4  19   3     3579.46     3773.49    507.90 o 
 -14   0   4     7265.92     7071.99    672.44 o 
 -12   0   4     5769.53     6039.58    553.11 o 
 -10   0   4    10877.63     9740.84    374.43 o 
  -8   0   4     4490.45     4353.19    185.45 o 
  -6   0   4    42863.35    37238.35   1186.98 o 
  -4   0   4    23144.92    22716.13    804.56 o 
  -2   0   4     1486.90     1486.05     87.49 o 
   0   0   4    44644.91    41707.61   1292.32 o 
   2   0   4    30962.33    31688.49    984.28 o 
   4   0   4    12908.99    12238.74    323.73 o 
   6   0   4    30019.27    32072.46   1070.83 o 
   8   0   4    61874.08    63257.71   2585.17 o 
  10   0   4    19629.00    18631.96    763.39 o 
  12   0   4     1448.76     1384.87    320.38 o 
  14   0   4      713.32      595.25    341.37 o 
 -15   1   4     1325.25      919.90    277.51 o 
 -14   1   4     3551.34     3444.35    726.17 o 
 -13   1   4     2911.00     4050.25    611.61 o 
 -12   1   4     1794.26     1839.70    144.37 o 
 -11   1   4    17717.83    16431.80    500.45 o 
 -10   1   4    25063.92    23822.81    590.98 o 
  -9   1   4    13512.94    12939.00    312.45 o 
  -8   1   4       95.03       95.16     45.10 o 
  -7   1   4      348.98      309.37     42.53 o 
  -6   1   4      312.59      535.73     43.27 o 
  -5   1   4    11706.01    11893.57    416.27 o 
  -4   1   4     7518.58     6878.10    228.29 o 
  -3   1   4    33099.16    33615.83    722.36 o 
  -2   1   4    31638.71    32183.96   1029.65 o 
  -1   1   4    13493.82    14630.94    311.30 o 
   0   1   4    11155.27    11477.33    253.10 o 
   1   1   4     4695.85     4044.15    113.95 o 
   2   1   4     1721.24     1649.19     55.02 o 
   3   1   4     4902.70     4881.56    112.51 o 
   4   1   4    17024.24    16129.22    334.40 o 
   5   1   4    24255.22    24414.41    517.46 o 
   6   1   4    15102.01    15224.57    347.22 o 
   7   1   4    22433.15    22355.74    549.59 o 
   8   1   4     8271.66     8192.48    255.46 o 
   9   1   4     1623.91     1632.74    122.22 o 
  10   1   4       25.96        0.95     49.92 o 
  11   1   4      326.50      260.72     78.63 o 
  12   1   4     2839.15     2923.89    260.89 o 
  13   1   4    11346.43     9339.57   1213.51 o 
  14   1   4     9743.83     7056.75   1133.35 o 
 -15   2   4     7461.30     7144.72    775.00 o 
 -14   2   4      603.00      773.18    316.88 o 
 -13   2   4     9290.53     6330.50   2393.35 o 
 -12   2   4      882.18      775.78    102.26 o 
 -11   2   4      181.99      189.21     56.74 o 
 -10   2   4        1.78      -59.59     71.60 o 
  -9   2   4    14272.33    13637.90    369.32 o 
  -8   2   4     3245.01     3225.37    122.61 o 
  -7   2   4    34930.09    33000.43    715.33 o 
  -6   2   4      430.15      511.79     46.24 o 
  -5   2   4    42918.05    37921.80   1205.81 o 
  -4   2   4       29.73       36.92     26.03 o 
  -3   2   4     7676.85     7834.06    171.52 o 
  -2   2   4     2465.66     2425.45     82.12 o 
  -1   2   4     1046.09     1084.60     65.33 o 
   0   2   4     9344.80     8760.43    194.84 o 
   1   2   4    91447.98    97110.24   2682.55 o 
   2   2   4     6831.10     7733.07    135.08 o 
   3   2   4     6058.68     6009.99    128.25 o 
   4   2   4     2007.76     2095.46     66.74 o 
   5   2   4    12965.74    13425.44    258.27 o 
   6   2   4     3303.74     3573.00    110.71 o 
   7   2   4      237.83      346.07     44.62 o 
   8   2   4       25.21      -16.07     43.76 o 
   9   2   4    54193.68    54812.03   1523.87 o 
  10   2   4       21.00      -13.65     64.29 o 
  11   2   4     1791.19     1933.20    179.80 o 
  12   2   4        4.67      -48.74     74.06 o 
  13   2   4    11284.12     9346.94   1263.42 o 
  14   2   4      412.86      391.98    186.74 o 
 -14   3   4     3307.45     3788.19    587.08 o 
 -13   3   4       23.85      313.52    182.27 o 
 -12   3   4     2536.23     2879.65    443.60 o 
 -11   3   4     9698.82     8126.08    728.37 o 
 -10   3   4    31271.02    29510.72   1065.47 o 
  -9   3   4     3097.58     3089.30    132.58 o 
  -8   3   4     8614.80     9113.78    207.13 o 
  -7   3   4        0.63      -25.20     25.20 o 
  -6   3   4     3147.39     2936.58    136.47 o 
  -5   3   4       80.62       54.44     27.90 o 
  -4   3   4    37732.84    38454.18    818.96 o 
  -3   3   4    43032.39    44544.53   1038.87 o 
  -2   3   4    48189.90    48774.81   1347.06 o 
  -1   3   4      901.72     1141.61     50.97 o 
   0   3   4    20518.94    22494.40    438.94 o 
   1   3   4      112.64      138.85     28.32 o 
   2   3   4      907.15      853.21     37.71 o 
   3   3   4     7331.34     7639.10    163.37 o 
   4   3   4    30758.73    31140.81    661.33 o 
   5   3   4     4331.19     4259.26    114.84 o 
   6   3   4    44197.48    43011.51    967.47 o 
   7   3   4    15091.29    15481.89    345.05 o 
   8   3   4     2648.66     2638.66    106.90 o 
   9   3   4      105.76       46.72     45.15 o 
  10   3   4     1284.47     1269.96     96.03 o 
  11   3   4       45.32       61.01     58.87 o 
  12   3   4     6634.51     6868.52    700.10 o 
  13   3   4     9499.11     8662.15    634.80 o 
  14   3   4    10102.13     8750.46   1081.40 o 
 -14   4   4     8462.43     9426.26   1082.81 o 
 -13   4   4     3018.20     3449.50    337.23 o 
 -12   4   4     7555.95     7636.63    491.83 o 
 -11   4   4      190.54      111.91     31.48 o 
 -10   4   4     6000.29     6421.48    404.58 o 
  -9   4   4      532.88      458.93     39.43 o 
  -8   4   4    24445.51    24710.02    720.53 o 
  -7   4   4     4362.90     3992.71     88.70 o 
  -6   4   4    35624.48    32108.58    871.85 o 
  -5   4   4     1000.99      852.64     45.86 o 
  -4   4   4    10697.52    10523.56    200.42 o 
  -3   4   4     5592.41     5407.20    159.00 o 
  -2   4   4     4081.58     5108.17    123.46 o 
  -1   4   4    30796.94    32331.88    938.33 o 
   0   4   4    62478.60    64213.54   1491.53 o 
   1   4   4    11758.12    12506.67    213.11 o 
   2   4   4   134333.95   137698.52   4245.18 o 
   3   4   4     6577.60     8138.43    159.81 o 
   4   4   4     6589.71     7031.69    141.62 o 
   5   4   4      755.59      780.71     47.78 o 
   6   4   4    12503.46    12821.57    272.99 o 
   7   4   4      126.28      217.27     46.40 o 
   8   4   4    13146.49    13010.23    323.44 o 
   9   4   4     1215.81     1201.94     72.89 o 
  10   4   4    19183.47    19034.59    618.27 o 
  11   4   4     1710.29     2126.23    349.42 o 
  12   4   4     5306.75     4950.13    425.25 o 
  13   4   4      144.22      534.98    266.74 o 
  14   4   4     1327.51     1148.79    305.31 o 
 -14   5   4      591.99      938.53    410.49 o 
 -13   5   4     1544.38     1645.67    331.51 o 
 -12   5   4       55.61      -71.05    158.05 o 
 -11   5   4    23082.59    24458.97   1566.65 o 
 -10   5   4     8960.58     9752.46    610.49 o 
  -9   5   4    20795.67    23115.61   1448.90 o 
  -8   5   4      139.69      178.36    145.07 o 
  -7   5   4      369.05      384.92     78.23 o 
  -6   5   4      238.23      305.56     63.78 o 
  -5   5   4     7259.67     7563.64    200.95 o 
  -4   5   4     6509.46     5913.89    144.22 o 
  -3   5   4    38771.57    39779.13   1139.47 o 
  -2   5   4     1230.27     1765.05     69.92 o 
  -1   5   4    57360.82    58608.38   1827.88 o 
   0   5   4     1408.08     1371.34     56.98 o 
   1   5   4      626.73      735.57     50.42 o 
   2   5   4     1628.62     1724.54     65.36 o 
   3   5   4     1123.21     1180.79     56.94 o 
   4   5   4     3572.11     3468.76     82.38 o 
   5   5   4    61678.41    59290.98   1571.59 o 
   6   5   4     8724.53     9003.83    227.69 o 
   7   5   4    18643.59    17488.20    540.38 o 
   8   5   4     1156.50      921.83     53.98 o 
   9   5   4     2094.63     2122.58    146.27 o 
  10   5   4     1601.66     1632.09    175.08 o 
  11   5   4     1222.87     1278.68    165.60 o 
  12   5   4       22.35      155.98    122.98 o 
  13   5   4    12560.03    12426.05    845.03 o 
 -14   6   4     7475.70     7823.42   1102.37 o 
 -13   6   4     7186.46     8016.04    716.94 o 
 -12   6   4       16.06      -19.58    174.46 o 
 -11   6   4      160.55      234.82    153.18 o 
 -10   6   4      372.59      529.29    214.42 o 
  -9   6   4     7116.90     7551.92    522.01 o 
  -8   6   4     4348.89     4611.93    270.80 o 
  -7   6   4    14136.31    14037.76    646.60 o 
  -6   6   4    16259.14    16973.59    723.46 o 
  -5   6   4    41575.06    39836.39   1100.49 o 
  -4   6   4       40.09       85.47     27.95 o 
  -3   6   4     1294.61     1462.16     74.61 o 
  -2   6   4       33.24       49.62     20.79 o 
  -1   6   4      108.30      175.74     40.23 o 
   0   6   4    15005.06    14355.66    486.65 o 
   1   6   4    91615.48    87934.84   3606.90 o 
   2   6   4      378.59      345.12     41.63 o 
   3   6   4    44939.95    44899.35   1107.41 o 
   4   6   4    11811.91    11054.59    231.23 o 
   5   6   4     7128.82     7027.91    155.78 o 
   6   6   4       18.27       50.77     30.02 o 
   7   6   4     1390.18     1457.20    101.21 o 
   8   6   4     9310.21     8686.85    213.26 o 
   9   6   4    42523.71    39163.96    965.57 o 
  10   6   4     7219.91     7897.01    612.51 o 
  11   6   4      768.12      986.78    183.64 o 
  12   6   4      262.14      377.51    229.65 o 
  13   6   4     8361.68     7634.46    742.62 o 
 -14   7   4     2845.52     2758.40   1041.57 o 
 -13   7   4      958.83     1111.04    285.83 o 
 -12   7   4     5249.41     5582.64    515.51 o 
 -11   7   4     3310.29     3542.30   1062.62 o 
 -10   7   4    25052.85    26243.21   1383.24 o 
  -9   7   4       18.78      -45.41    118.22 o 
  -8   7   4     5225.31     5125.43    310.72 o 
  -7   7   4      112.04      212.81     90.43 o 
  -6   7   4     5144.77     4808.13    321.84 o 
  -5   7   4      507.84      571.56     97.11 o 
  -4   7   4    13300.85    12378.52    325.41 o 
  -3   7   4      508.04      344.79     91.75 o 
  -2   7   4    59758.65    60238.07   1714.02 o 
  -1   7   4      732.49     1340.73     83.75 o 
   0   7   4     5627.68     5554.63    159.15 o 
   1   7   4      443.67      425.86     50.58 o 
   2   7   4      339.76      551.47     65.30 o 
   3   7   4     2758.75     2766.59     95.86 o 
   4   7   4    24892.87    24047.98    531.27 o 
   5   7   4       17.71       35.48     33.61 o 
   6   7   4    45660.37    45863.19   1191.62 o 
   7   7   4     7505.24     7343.10    176.45 o 
   8   7   4     1136.35     1113.85     70.54 o 
   9   7   4     1598.46     1965.22    244.22 o 
  10   7   4     1353.52     1478.12    219.21 o 
  11   7   4       44.09      184.46    138.27 o 
  12   7   4     7607.11     6782.91    616.16 o 
  13   7   4      929.56      687.39    211.34 o 
 -13   8   4     4758.77     5758.69    974.24 o 
 -12   8   4      550.10      673.24    211.38 o 
 -11   8   4      154.20      286.42    202.75 o 
 -10   8   4      415.19      304.07    137.19 o 
  -9   8   4      380.08      351.21    148.97 o 
  -8   8   4     1846.27     2169.59    403.37 o 
  -7   8   4    26074.05    24718.97   1643.32 o 
  -6   8   4    31242.33    30517.08   1475.59 o 
  -5   8   4     3451.86     3186.67    169.32 o 
  -4   8   4    19732.98    18365.03    460.27 o 
  -3   8   4     4009.66     4474.75    123.24 o 
  -2   8   4      547.20      568.56     63.68 o 
  -1   8   4     3675.46     3740.58    131.09 o 
   0   8   4    13872.36    13812.09    656.07 o 
   1   8   4    39972.42    40985.51   1216.71 o 
   2   8   4    61111.54    62269.61   1843.62 o 
   3   8   4     6459.76     6534.98    237.61 o 
   4   8   4     9676.97     9623.36    266.62 o 
   5   8   4     3876.48     3987.86    121.19 o 
   6   8   4     2438.30     2470.53    107.66 o 
   7   8   4     2140.46     2405.37    278.29 o 
   8   8   4    16963.73    16897.70    681.55 o 
   9   8   4    11913.12    11332.53    486.39 o 
  10   8   4    11206.33    10713.69    565.14 o 
  11   8   4     7100.04     7465.08   1406.86 o 
  12   8   4     2420.72     2590.50    360.85 o 
  13   8   4       34.29      182.66    161.45 o 
 -13   9   4     3840.07     3128.08   1204.63 o 
 -12   9   4      566.17      626.12    452.94 o 
 -11   9   4     9708.32    10230.55   1065.24 o 
 -10   9   4      492.90      682.81    154.93 o 
  -9   9   4    20810.38    19910.67   1199.16 o 
  -8   9   4      512.99      617.53     85.38 o 
  -7   9   4       35.00       98.48     61.37 o 
  -6   9   4     3110.16     2774.10    201.09 o 
  -5   9   4     2875.21     2797.59    220.97 o 
  -4   9   4      189.08      196.83     30.32 o 
  -3   9   4    37979.83    37176.66    910.15 o 
  -2   9   4       12.62      237.15     69.75 o 
  -1   9   4    46056.27    46786.14   1281.68 o 
   0   9   4     1166.60     1173.09    179.94 o 
   1   9   4     2881.24     3192.45    145.00 o 
   2   9   4     3132.21     3271.44    148.94 o 
   3   9   4     1376.10     1775.48    119.40 o 
   4   9   4       54.71       -8.93     49.64 o 
   5   9   4    34396.16    33623.23   1036.52 o 
   6   9   4       24.53       11.43     50.52 o 
   7   9   4     7627.46     6410.51    343.24 o 
   8   9   4      315.38      227.02    172.27 o 
   9   9   4     6695.36     6568.81    390.78 o 
  10   9   4      532.03      493.98    149.10 o 
  11   9   4     2179.81     2052.07    251.45 o 
  12   9   4       24.78       84.03    136.41 o 
 -13  10   4     3095.79     5446.06   1667.22 o 
 -12  10   4     2117.76     2532.21    718.63 o 
 -11  10   4       74.14       91.31    305.75 o 
 -10  10   4     1033.53     1050.45    225.62 o 
  -9  10   4     1329.79     1328.69    205.06 o 
  -8  10   4     7582.77     6742.82    377.57 o 
  -7  10   4    16968.65    15102.89   1360.64 o 
  -6  10   4    21786.78    18889.70   2076.81 o 
  -5  10   4    11497.93    10704.11    548.25 o 
  -4  10   4     1500.82     1530.91     93.43 o 
  -3  10   4      484.71      649.18    146.66 o 
  -2  10   4     1341.59     1537.44    101.30 o 
  -1  10   4       39.07       74.25     53.57 o 
   0  10   4    52784.32    52364.72   1541.94 o 
   1  10   4    30000.78    30337.43    953.56 o 
   2  10   4    13165.54    13345.98    698.71 o 
   3  10   4     5810.40     5748.18    696.02 o 
   4  10   4     7985.47     8575.70    392.72 o 
   5  10   4      864.65      986.97    177.81 o 
   6  10   4       64.78      124.22     37.32 o 
   7  10   4      111.64      233.13    304.38 o 
   8  10   4     4907.94     4864.55    341.99 o 
   9  10   4    12706.94    12536.91    700.00 o 
  10  10   4    14852.36    13904.87    733.50 o 
  11  10   4     4143.75     4143.67    374.01 o 
  12  10   4     1343.89     1498.61    260.51 o 
 -12  11   4     2743.83     3357.09    816.89 o 
 -11  11   4      188.06      435.88    424.37 o 
 -10  11   4    18959.19    20537.40   2230.38 o 
  -9  11   4     1356.58     1428.05    154.27 o 
  -8  11   4     9003.32     8079.02    743.29 o 
  -7  11   4       66.78      333.67    306.82 o 
  -6  11   4      986.49     1309.33    430.63 o 
  -5  11   4      497.06      470.70     49.95 o 
  -4  11   4     5327.83     5105.07    303.18 o 
  -3  11   4      349.81      315.76     70.61 o 
  -2  11   4    74976.93    76177.98   3660.08 o 
  -1  11   4     4570.18     5501.87    473.42 o 
   0  11   4     2142.05     2372.23    181.30 o 
   1  11   4       48.97      117.45     68.82 o 
   2  11   4      121.44      198.31     72.55 o 
   3  11   4      162.49      179.06     68.95 o 
   4  11   4    11167.01    12457.01    404.72 o 
   5  11   4      846.91     1112.44    128.06 o 
   6  11   4    38813.02    37275.79   1202.92 o 
   7  11   4      195.02      243.45    220.74 o 
   8  11   4     1779.31     1686.86    173.80 o 
   9  11   4     2697.87     2546.70    297.22 o 
  10  11   4      623.16      637.92    163.03 o 
  11  11   4      577.20      365.68    182.29 o 
 -12  12   4      748.07      844.06    538.35 o 
 -11  12   4      211.37      469.67    423.44 o 
 -10  12   4      218.77      -35.89    305.05 o 
  -9  12   4     1439.62     1038.09    461.13 o 
  -8  12   4     4065.06     4425.78    782.34 o 
  -7  12   4    30772.27    33079.01   3151.45 o 
  -6  12   4    13823.94     8318.18   3423.13 o 
  -5  12   4     5283.10     5213.66    289.14 o 
  -4  12   4      254.47      260.55     50.31 o 
  -3  12   4       49.04       57.21     62.38 o 
  -2  12   4      480.13     1705.75   1459.73 o 
  -1  12   4     4033.14     4400.14    205.53 o 
   0  12   4     5140.91     5330.83    242.05 o 
   1  12   4    21157.27    22003.85    690.11 o 
   2  12   4     7202.52     7489.85    451.99 o 
   3  12   4    10768.28    10623.81    436.77 o 
   4  12   4      571.85      417.87    137.34 o 
   5  12   4     3131.87     3008.11    129.12 o 
   6  12   4      443.59      548.00     66.60 o 
   7  12   4     3453.77     3134.40    458.62 o 
   8  12   4     2125.74     2112.70    195.55 o 
   9  12   4    12093.16    11487.39    666.28 o 
  10  12   4     1631.17     2036.05    320.12 o 
  11  12   4     6748.90     6366.24    599.29 o 
 -11  13   4     9527.61    11842.53   1689.59 o 
 -10  13   4      318.97       53.29    510.41 o 
  -9  13   4    14758.86    15905.24   1816.60 o 
  -8  13   4     1368.92      853.75    443.77 o 
  -7  13   4      798.10      730.91    408.78 o 
  -6  13   4      393.83      265.27    249.39 o 
  -5  13   4      316.45      287.08     22.82 o 
  -4  13   4       66.97      108.32     48.77 o 
  -3  13   4    15308.13    15531.40    656.36 o 
  -2  13   4     2007.60     2143.14    176.95 o 
  -1  13   4    42128.71    43266.00   1982.32 o 
   0  13   4     1496.64     1679.38    244.47 o 
   1  13   4       43.36       74.55     65.89 o 
   2  13   4     2239.37     2546.60    159.25 o 
   3  13   4      149.89      241.16     86.52 o 
   4  13   4     1462.16     1729.96    130.88 o 
   5  13   4    36179.66    36514.74   1339.58 o 
   6  13   4     4814.65     4341.90    204.21 o 
   7  13   4     9037.93     8778.89    848.11 o 
   8  13   4       95.77      144.49     93.70 o 
   9  13   4     4790.27     4341.85    335.63 o 
  10  13   4       13.47      -14.71    142.21 o 
 -10  14   4      402.13     1288.64    926.14 o 
  -9  14   4      503.45     1315.28    536.56 o 
  -8  14   4     5383.30     5575.07    931.56 o 
  -7  14   4     4895.24     7345.46   1614.82 o 
  -6  14   4    24216.06    16395.62   2112.60 o 
  -5  14   4      399.88      245.16     29.08 o 
  -4  14   4     1446.71     1356.53    132.36 o 
  -3  14   4      296.99      335.21    122.83 o 
  -2  14   4      735.60      981.14    272.57 o 
  -1  14   4       46.26      161.75     80.32 o 
   0  14   4    23136.46    23447.11   1171.68 o 
   1  14   4     3558.41     3684.59    529.56 o 
   2  14   4    17634.14    18859.35    634.58 o 
   3  14   4     1887.15     2107.46    315.74 o 
   4  14   4     2931.46     3218.46    188.89 o 
   5  14   4        8.01       10.39     64.77 o 
   6  14   4       76.48       24.61     55.65 o 
   7  14   4      583.89      634.99    277.52 o 
   8  14   4     5997.04     4964.55    423.82 o 
   9  14   4      729.01     1087.89    177.10 o 
  10  14   4    16194.02    15653.62   1609.99 o 
  -9  15   4     1068.95     1555.32    586.05 o 
  -8  15   4     3388.15     5323.24    950.99 o 
  -7  15   4      188.66      341.13    340.71 o 
  -6  15   4     3137.58     2984.23    672.61 o 
  -5  15   4      165.89       88.01    119.78 o 
  -4  15   4     2600.14     3458.63    350.74 o 
  -3  15   4     6791.34     6223.05    323.93 o 
  -2  15   4    31153.66    32596.07   1640.34 o 
  -1  15   4     5717.57     5902.73    322.36 o 
   0  15   4     2094.14     2827.60    283.76 o 
   1  15   4      121.04      187.23    118.93 o 
   2  15   4      491.19      542.44    116.76 o 
   3  15   4      205.53      237.76    145.89 o 
   4  15   4     6712.45     7090.92    309.40 o 
   5  15   4     6950.23     6563.61    347.67 o 
   6  15   4    26694.94    26476.49   2098.71 o 
   7  15   4     1472.78     1179.04    342.57 o 
   8  15   4     1159.93     1198.15    159.68 o 
   9  15   4       42.50      353.82    459.91 o 
  -7  16   4    14429.20    14738.46   1738.77 o 
  -6  16   4      394.79      628.80    408.59 o 
  -5  16   4     7198.89     5405.15   1396.26 o 
  -4  16   4        2.58      -80.92    167.17 o 
  -3  16   4     1078.11     1217.85    188.98 o 
  -2  16   4      264.80      314.70     90.04 o 
  -1  16   4     2024.96     2866.41    328.94 o 
   0  16   4      871.19     1036.64    290.78 o 
   1  16   4    20137.21    21380.29   1428.68 o 
   2  16   4       30.22      210.27    122.19 o 
   3  16   4    11872.73    12066.36    866.52 o 
   4  16   4     1148.21     1086.47    111.98 o 
   5  16   4     1200.07     1158.77    100.77 o 
   6  16   4      294.24      504.07    401.13 o 
   7  16   4     3268.09     2854.88    500.74 o 
   8  16   4       36.59      155.13    252.82 o 
  -5  17   4     1883.23     1633.98    525.66 o 
  -4  17   4     1801.80     1667.44    286.39 o 
  -3  17   4     8753.89     8615.09    591.12 o 
  -2  17   4    12166.97    11058.72    704.70 o 
  -1  17   4    13355.87    14323.73    731.83 o 
   0  17   4     2757.86     2858.94    308.42 o 
   1  17   4     1523.77     1612.29    267.60 o 
   2  17   4      322.10      515.56    203.13 o 
   3  17   4      411.81      346.06    124.25 o 
   4  17   4     3465.15     3507.14    339.22 o 
   5  17   4    12874.00    13323.35   1132.29 o 
   6  17   4     3496.56     3639.27    765.38 o 
   7  17   4     4136.94     4677.94    636.71 o 
  -1  18   4      307.63      250.07    134.33 o 
   0  18   4    11438.80    12028.44    865.89 o 
   1  18   4      108.15       79.16    224.47 o 
   2  18   4    13493.64    13289.68   1286.17 o 
   3  18   4      119.54      305.05    197.00 o 
   4  18   4     3457.19     3362.66    444.36 o 
   5  18   4       91.91     -147.93    321.88 o 
   6  18   4        7.80      209.85    220.04 o 
   0  19   4       73.68       69.64    193.74 o 
   1  19   4      875.02      808.68    333.53 o 
   2  19   4      253.18      498.30    203.16 o 
   3  19   4      508.75      205.34     97.48 o 
   4  19   4     1724.17     2384.46    388.23 o 
 -15   0   5    10837.82     9242.69    799.10 o 
 -13   0   5     8916.61    10140.25    862.76 o 
 -11   0   5      304.01      449.95    109.04 o 
  -9   0   5     6858.06     7003.55    369.76 o 
  -7   0   5    50940.03    46923.11   1628.10 o 
  -5   0   5    36692.09    36837.21   1455.10 o 
  -3   0   5      349.43      285.34     58.81 o 
  -1   0   5    45336.87    43539.15   1433.77 o 
   1   0   5     1928.36     1432.99     95.70 o 
   3   0   5    20034.21    21092.46    557.96 o 
   5   0   5   116513.99   121704.24   5448.39 o 
   7   0   5     9265.38     8692.94    312.77 o 
   9   0   5     2711.35     2607.91    185.31 o 
  11   0   5    34057.86    33202.15   1578.97 o 
  13   0   5     1412.66     1130.07    221.44 o 
 -15   1   5     1571.66      991.17    225.39 o 
 -14   1   5      906.35      975.91    196.99 o 
 -13   1   5     1129.52      715.24    209.67 o 
 -12   1   5    11636.42    10783.08    528.90 o 
 -11   1   5    12513.00    12265.06    355.52 o 
 -10   1   5     3324.79     3188.20    165.87 o 
  -9   1   5     2888.69     2967.44    122.43 o 
  -8   1   5    23158.46    22539.53    578.60 o 
  -7   1   5     5092.13     4720.56    128.59 o 
  -6   1   5     2081.31     2201.24     89.17 o 
  -5   1   5     5802.19     5076.08    169.49 o 
  -4   1   5    35360.22    33044.95   1383.35 o 
  -3   1   5     3795.50     3785.06    183.75 o 
  -2   1   5    19778.45    20334.11    403.76 o 
  -1   1   5    77118.54    80400.76   2403.40 o 
   0   1   5    28895.54    29697.96    647.87 o 
   1   1   5      387.95      331.16     35.78 o 
   2   1   5       36.99       76.23     24.83 o 
   3   1   5     3225.32     3422.13     96.58 o 
   4   1   5    17887.00    17367.67    359.05 o 
   5   1   5    22946.77    22387.69    476.21 o 
   6   1   5    36876.95    36734.73    888.87 o 
   7   1   5    10062.00     9889.73    277.92 o 
   8   1   5    15311.93    15499.78    413.84 o 
   9   1   5    11756.75    11898.34    378.61 o 
  10   1   5       12.19      -82.02     82.02 o 
  11   1   5     2180.31     2432.92    158.68 o 
  12   1   5     7287.16     6931.63    358.39 o 
  13   1   5     5629.66     4029.54    332.49 o 
  14   1   5     3953.84     2709.74    486.92 o 
 -14   2   5    12678.72    12922.60   1233.50 o 
 -13   2   5        5.06       -2.69     56.26 o 
 -12   2   5     1748.84     2036.19    222.08 o 
 -11   2   5      664.76      571.48     96.58 o 
 -10   2   5      112.62      154.84     66.57 o 
  -9   2   5     1371.71     1463.34     87.99 o 
  -8   2   5    20940.49    19893.11    617.35 o 
  -7   2   5     3620.76     3723.87    113.26 o 
  -6   2   5    40490.08    36112.18   1729.94 o 
  -5   2   5     1681.52     1792.86    109.64 o 
  -4   2   5    33447.70    34606.48    820.40 o 
  -3   2   5     2089.83     2194.33     61.17 o 
  -2   2   5     8631.45     9586.56    249.46 o 
  -1   2   5    18525.87    19554.98    436.99 o 
   0   2   5   120410.08   130380.00   4602.44 o 
   1   2   5     4319.71     4949.43    141.06 o 
   2   2   5    18934.23    18732.97    375.53 o 
   3   2   5    59318.68    61796.45   1577.15 o 
   4   2   5    59535.35    60121.97   1620.06 o 
   5   2   5     9797.69    10537.50    220.70 o 
   6   2   5     3427.73     3369.64    106.04 o 
   7   2   5      425.76      436.65     51.46 o 
   8   2   5      467.06      497.06     81.02 o 
   9   2   5     1266.14     1358.30    114.06 o 
  10   2   5     8639.02     9141.87    317.01 o 
  11   2   5      987.14      842.28    109.50 o 
  12   2   5    30813.33    28103.81   1447.35 o 
  13   2   5      138.99       -1.33     80.91 o 
  14   2   5      210.90      176.06    168.02 o 
 -14   3   5     1951.59     2309.62    511.37 o 
 -13   3   5     5550.03     5243.38    450.86 o 
 -12   3   5    14170.60    11617.44   2952.88 o 
 -11   3   5    21746.60    19259.99   1404.82 o 
 -10   3   5      350.75      461.97     50.83 o 
  -9   3   5     1630.73     1881.83    202.79 o 
  -8   3   5    18664.73    17645.01    402.30 o 
  -7   3   5     6629.27     6399.37    200.69 o 
  -6   3   5      420.21      324.76     39.42 o 
  -5   3   5     9940.38     9483.31    224.01 o 
  -4   3   5     6461.11     6172.26    116.26 o 
  -3   3   5    22731.75    22501.13    454.52 o 
  -2   3   5    13424.68    13916.32    523.50 o 
  -1   3   5    19626.97    20066.97    447.20 o 
   0   3   5     8119.97     8963.07    170.34 o 
   1   3   5     8522.69     8515.67    177.26 o 
   2   3   5       97.78      107.43     26.92 o 
   3   3   5     4547.92     4338.97     94.68 o 
   4   3   5     6853.70     7389.05    161.83 o 
   5   3   5    21888.92    22104.06    471.76 o 
   6   3   5    11208.98    10871.03    251.79 o 
   7   3   5    33267.82    32619.45    795.34 o 
   8   3   5     1438.94     1650.15    103.52 o 
   9   3   5     6706.94     6436.73    213.63 o 
  10   3   5     4070.55     3888.61    209.21 o 
  11   3   5     4047.14     3550.54    216.47 o 
  12   3   5     3559.69     3890.93    320.15 o 
  13   3   5     4401.45     4795.47    513.16 o 
  14   3   5     1584.23     1472.56    305.79 o 
 -14   4   5      979.32     1274.32    434.52 o 
 -13   4   5     7322.70     9402.49   1105.42 o 
 -12   4   5      874.91      380.21    317.07 o 
 -11   4   5     1288.14     1013.24     96.74 o 
 -10   4   5       15.16      114.21     48.74 o 
  -9   4   5     3681.42     3514.08    258.78 o 
  -8   4   5      647.95      579.89     41.08 o 
  -7   4   5    47746.33    44391.70   1522.06 o 
  -6   4   5     1984.54     2036.96     57.65 o 
  -5   4   5     5191.86     5435.36    120.07 o 
  -4   4   5    24742.16    25878.24    510.21 o 
  -3   4   5    21529.14    22495.84   1071.10 o 
  -2   4   5       10.92       10.29     29.85 o 
  -1   4   5     1982.43     2236.60     68.17 o 
   0   4   5    16537.74    17336.41    352.29 o 
   1   4   5    18821.99    20130.25    373.89 o 
   2   4   5     9534.84     9547.17    184.43 o 
   3   4   5    57771.27    55243.14   1299.62 o 
   4   4   5     9122.53     9764.16    227.29 o 
   5   4   5    29636.89    29849.92    661.96 o 
   6   4   5      383.94      431.28     45.04 o 
   7   4   5    23510.67    24057.17    539.75 o 
   8   4   5     2110.00     2096.21    101.77 o 
   9   4   5     5046.65     4734.76    174.97 o 
  10   4   5     1896.36     1944.62    131.42 o 
  11   4   5    30167.09    29377.90   1094.32 o 
  12   4   5      982.78     1044.17    216.85 o 
  13   4   5     1145.22      800.05    263.93 o 
 -14   5   5      173.37      146.11    278.64 o 
 -13   5   5     1667.99     2133.51    524.49 o 
 -12   5   5    16928.82    17585.94   1508.87 o 
 -11   5   5     4792.17     6364.10   1234.43 o 
 -10   5   5    12443.93    13268.48    778.01 o 
  -9   5   5     2954.59     3203.30    278.56 o 
  -8   5   5     9122.51     8872.30    413.25 o 
  -7   5   5     4725.33     4584.77    175.32 o 
  -6   5   5     3423.18     4068.25    296.49 o 
  -5   5   5    19618.65    20065.36    491.22 o 
  -4   5   5    39994.80    38453.17   1022.72 o 
  -3   5   5     2086.12     2628.20    161.12 o 
  -2   5   5    28009.80    28110.02    752.39 o 
  -1   5   5      304.84      313.59     61.54 o 
   0   5   5    40493.46    40276.89    827.49 o 
   1   5   5      168.76      140.40     31.61 o 
   2   5   5     2460.82     2334.07    109.25 o 
   3   5   5     4490.95     4597.41    111.63 o 
   4   5   5    35441.75    35662.40    800.61 o 
   5   5   5     9755.44     9903.09    245.13 o 
   6   5   5    15283.06    15041.60    342.41 o 
   7   5   5     5026.68     4701.76    163.91 o 
   8   5   5    10046.48     9956.32    323.43 o 
   9   5   5     1083.82     1146.85    102.22 o 
  10   5   5      150.16      171.01     56.28 o 
  11   5   5      886.78      920.41    151.26 o 
  12   5   5      952.25      893.96    251.70 o 
  13   5   5       88.09      105.76    171.08 o 
 -14   6   5     7689.37     8160.25   1759.02 o 
 -13   6   5      258.14      330.06    332.09 o 
 -12   6   5     2484.14     2919.65    607.43 o 
 -11   6   5     5032.12     6432.27    874.68 o 
 -10   6   5       27.27       82.50    246.15 o 
  -9   6   5     2320.99     2468.32    217.01 o 
  -8   6   5    14193.98    15084.58    590.99 o 
  -7   6   5     5902.48     6004.62    249.58 o 
  -6   6   5    22881.75    22537.65   1132.51 o 
  -5   6   5    14834.99    15169.11    434.70 o 
  -4   6   5    23531.77    24022.08    652.99 o 
  -3   6   5     3327.22     3940.26    133.60 o 
  -2   6   5     4055.38     4294.80    329.96 o 
  -1   6   5     2779.08     2787.63     96.12 o 
   0   6   5    38548.48    38165.03   1204.17 o 
   1   6   5    13097.84    12867.88    283.30 o 
   2   6   5     1245.90     1194.26     98.32 o 
   3   6   5    16602.13    15423.14    515.47 o 
   4   6   5    94143.66    90370.16   3482.80 o 
   5   6   5       38.08       72.00     39.33 o 
   6   6   5     2693.98     2741.33    122.98 o 
   7   6   5     2694.31     2688.27    140.75 o 
   8   6   5    16736.19    14920.56    474.10 o 
   9   6   5     4030.96     3607.80    147.76 o 
  10   6   5    10875.93     9426.29    476.30 o 
  11   6   5     1573.15     1489.60    217.61 o 
  12   6   5     7915.99     7574.01    494.27 o 
  13   6   5     4009.11     3919.26    505.81 o 
 -14   7   5      456.61      440.11    405.06 o 
 -13   7   5     2006.74     1857.81    927.63 o 
 -12   7   5     4961.52     5885.47    897.26 o 
 -11   7   5    27783.48    32882.39   2996.81 o 
 -10   7   5      264.60      298.94    138.63 o 
  -9   7   5    11243.66    11646.34   1253.89 o 
  -8   7   5     5678.78     5651.60    281.73 o 
  -7   7   5    10320.88    10464.99    372.84 o 
  -6   7   5     3292.24     3492.69    269.34 o 
  -5   7   5    11503.49    11009.12    241.87 o 
  -4   7   5     3071.95     3048.09    108.43 o 
  -3   7   5    32393.35    32686.54    952.89 o 
  -2   7   5      612.95     1058.32     92.96 o 
  -1   7   5    26865.32    28199.29    898.04 o 
   0   7   5     3691.11     3797.25    165.94 o 
   1   7   5    23896.62    23696.59    587.48 o 
   2   7   5     3880.87     4090.20    113.08 o 
   3   7   5    12256.35    12071.05    273.92 o 
   4   7   5     2005.24     2004.13     75.57 o 
   5   7   5    14285.66    13661.26    325.69 o 
   6   7   5     1528.15     1605.57    146.48 o 
   7   7   5    28165.46    27571.41    632.85 o 
   8   7   5      563.32      705.54     70.80 o 
   9   7   5     9656.13     8638.98    374.99 o 
  10   7   5     1851.75     1878.25    191.49 o 
  11   7   5     3879.26     3953.88    281.19 o 
  12   7   5      456.33      430.47    155.55 o 
  13   7   5     3929.90     4024.02    442.42 o 
 -13   8   5     2929.31     3802.86    838.82 o 
 -12   8   5     1613.77     2266.80    920.46 o 
 -11   8   5      554.83      934.73    420.31 o 
 -10   8   5      165.48      561.96    358.83 o 
  -9   8   5     3938.75     4216.29    551.54 o 
  -8   8   5     9781.70     9960.51    410.16 o 
  -7   8   5    17142.53    16452.42    901.03 o 
  -6   8   5     9393.86     9723.10    641.34 o 
  -5   8   5    12361.71    12064.35    353.42 o 
  -4   8   5    18503.12    17211.60    478.84 o 
  -3   8   5    12105.74    11890.05    355.62 o 
  -2   8   5     4034.26     4138.47    113.60 o 
  -1   8   5    12777.55    13201.29    314.84 o 
   0   8   5     7840.49     8043.24    227.68 o 
   1   8   5    23144.47    23268.70    878.04 o 
   2   8   5    16517.52    15796.88    667.80 o 
   3   8   5    24317.13    24289.17    688.29 o 
   4   8   5     2344.56     2564.23     88.14 o 
   5   8   5     7229.33     7641.67    191.03 o 
   6   8   5        6.64       40.05     73.28 o 
   7   8   5     8061.90     8227.62    247.37 o 
   8   8   5     6703.73     6158.69    337.65 o 
   9   8   5      754.69      924.34    156.94 o 
  10   8   5     5960.54     6248.55    346.37 o 
  11   8   5    15033.27    14918.09    798.59 o 
  12   8   5     4007.77     4133.94    388.23 o 
  13   8   5     1216.16     1441.18    551.58 o 
 -13   9   5      204.49        2.36    299.94 o 
 -12   9   5     8409.71    10325.61   2136.33 o 
 -11   9   5        8.78     -165.83    319.37 o 
 -10   9   5    14254.67    15485.45   1655.92 o 
  -9   9   5      533.38      744.82    394.82 o 
  -8   9   5    13304.48    15362.69   2238.56 o 
  -7   9   5       55.35      259.16    434.88 o 
  -6   9   5     2258.79     2327.39    311.13 o 
  -5   9   5      129.77       77.75     40.72 o 
  -4   9   5    39242.24    36446.91   1365.39 o 
  -3   9   5      291.33      244.88     37.95 o 
  -2   9   5    33168.29    34441.89    906.77 o 
  -1   9   5     3863.60     4419.17    337.03 o 
   0   9   5    44151.73    43557.73   1388.04 o 
   1   9   5     3313.26     3444.18    132.28 o 
   2   9   5      168.09      124.21     48.45 o 
   3   9   5     1356.99     1584.78    139.74 o 
   4   9   5    25061.65    25276.98    708.58 o 
   5   9   5      339.49     1238.41    493.81 o 
   6   9   5    10146.79    10125.58    407.02 o 
   7   9   5     1040.39      952.52     92.04 o 
   8   9   5    28799.96    28058.44   1002.22 o 
   9   9   5      590.69      549.72    201.20 o 
  10   9   5        3.04      255.82    144.80 o 
  11   9   5        0.03       11.11    106.41 o 
  12   9   5     1674.10     1112.40    228.73 o 
 -13  10   5      909.23      987.31    564.66 o 
 -12  10   5     2202.78     2171.19   1128.06 o 
 -11  10   5     2451.01     3226.77    742.76 o 
 -10  10   5       42.06      226.94    332.76 o 
  -9  10   5    13389.21    13972.35   1555.56 o 
  -8  10   5    11452.60    12704.83   2085.21 o 
  -7  10   5     3678.55     3712.88    506.39 o 
  -6  10   5    11030.41    10690.83    774.39 o 
  -5  10   5    16995.06    15546.15    573.16 o 
  -4  10   5     9868.29     9951.90    407.01 o 
  -3  10   5     1656.51     1758.37     51.62 o 
  -2  10   5      383.06      957.73    122.08 o 
  -1  10   5    11213.45    11949.74    406.94 o 
   0  10   5    34352.45    36313.80   1609.83 o 
   1  10   5     6928.47     7059.46    252.91 o 
   2  10   5     5788.86     5848.38    224.16 o 
   3  10   5    19826.17    20636.27    661.91 o 
   4  10   5     7840.32     7805.16    314.87 o 
   5  10   5     3399.88     3598.99    229.20 o 
   6  10   5       65.29       73.18     79.18 o 
   7  10   5     2653.28     2647.85    177.30 o 
   8  10   5      470.78      464.61    105.07 o 
   9  10   5     7165.02     6528.95    460.04 o 
  10  10   5     3519.28     3875.73    380.84 o 
  11  10   5     6017.57     6133.65    507.68 o 
  12  10   5     5006.25     5942.57    792.34 o 
 -12  11   5       13.95     -247.43    420.17 o 
 -11  11   5    16773.07    19379.76   2236.14 o 
 -10  11   5     3431.97     4188.12    854.75 o 
  -9  11   5     6720.44     7490.80   1085.66 o 
  -8  11   5      152.20     -330.74    563.86 o 
  -7  11   5     7638.65     8183.70   1043.12 o 
  -6  11   5      219.33      115.51     47.29 o 
  -5  11   5    11235.92    10000.18    978.81 o 
  -4  11   5     1850.02     1794.13    140.11 o 
  -3  11   5    28386.02    28537.81    939.64 o 
  -2  11   5      884.79     2149.23    204.10 o 
  -1  11   5     7632.79     8397.32    254.15 o 
   0  11   5     2051.57     2036.46    159.46 o 
   1  11   5    24308.43    24690.78    727.79 o 
   2  11   5       47.75       50.58     67.76 o 
   3  11   5     5203.41     5754.93    294.62 o 
   4  11   5      259.81      328.56     67.74 o 
   5  11   5    16809.62    17043.36    519.36 o 
   6  11   5      888.88      845.12     84.79 o 
   7  11   5    26581.44    23107.54   1464.20 o 
   8  11   5     2163.15     2025.04    175.40 o 
   9  11   5     6260.52     6493.41    405.10 o 
  10  11   5        1.62       69.06    116.61 o 
  11  11   5     2376.43     2563.32    341.92 o 
 -12  12   5     4769.26     6508.75   1261.39 o 
 -11  12   5     1633.46     1447.23    591.58 o 
 -10  12   5       28.55      211.14    360.07 o 
  -9  12   5     3395.97     5174.21    919.12 o 
  -8  12   5    14347.79    14541.52   2245.31 o 
  -7  12   5     4391.05     4374.62    803.07 o 
  -6  12   5     9739.32     7250.03    847.62 o 
  -5  12   5     6035.65     5301.91    533.26 o 
  -4  12   5    17252.24    17218.09   1206.28 o 
  -3  12   5      274.73      407.67    104.44 o 
  -2  12   5     4379.79     4739.98    171.21 o 
  -1  12   5     1993.95     2301.69    125.95 o 
   0  12   5    13844.71    14469.53    457.80 o 
   1  12   5     3369.87     3628.38    202.04 o 
   2  12   5    17859.58    18853.61    662.91 o 
   3  12   5     4485.67     4978.63    247.46 o 
   4  12   5    13377.98    13905.75    465.43 o 
   5  12   5     2224.21     2288.52    297.44 o 
   6  12   5        5.81       14.91     36.76 o 
   7  12   5      507.56      452.50     41.72 o 
   8  12   5     8244.56     7484.60    418.88 o 
   9  12   5      785.96     1002.04    166.86 o 
  10  12   5     4999.88     4648.06    429.17 o 
  11  12   5     2538.46     2411.69    371.87 o 
 -11  13   5     2561.32     3005.81    846.31 o 
 -10  13   5    12666.82    14255.12   1820.06 o 
  -9  13   5      599.50      935.67    510.94 o 
  -8  13   5     6682.51     6667.31   1512.88 o 
  -7  13   5        7.99     -369.57    369.57 o 
  -6  13   5     1134.26      737.96     57.96 o 
  -5  13   5      453.27      463.98    137.34 o 
  -4  13   5    33448.16    26904.78   3263.25 o 
  -3  13   5     3186.41     3274.10    146.64 o 
  -2  13   5     8986.44    10222.63    369.36 o 
  -1  13   5     1917.36     3397.62    871.88 o 
   0  13   5    13613.15    14214.26    435.77 o 
   1  13   5     2095.22     2203.44    140.41 o 
   2  13   5      466.32      507.47     99.12 o 
   3  13   5     2538.55     2497.50    157.56 o 
   4  13   5    20674.20    21853.50    781.55 o 
   5  13   5       49.51      132.64     71.04 o 
   6  13   5     8374.42     7828.14    526.14 o 
   7  13   5     2100.30     2199.89    415.84 o 
   8  13   5    13707.56     9185.23   4396.29 o 
   9  13   5      981.12     1118.60    175.45 o 
  10  13   5      982.14     1372.60    236.69 o 
 -10  14   5        2.60     -154.64    378.27 o 
  -9  14   5     5008.02     7812.77   1838.10 o 
  -8  14   5     1779.31     2564.91    662.83 o 
  -7  14   5    12704.67    15012.71   1730.22 o 
  -6  14   5      861.84      572.26    163.73 o 
  -5  14   5    11061.55     9808.92    397.85 o 
  -4  14   5     4391.76     4385.96    329.66 o 
  -3  14   5     2644.53     2580.05    270.19 o 
  -2  14   5       55.46       90.62     69.05 o 
  -1  14   5     6817.07     7035.71    286.55 o 
   0  14   5      961.27     1038.79    161.33 o 
   1  14   5     8951.27     8809.02    497.24 o 
   2  14   5     1993.59     2114.83    303.87 o 
   3  14   5    20225.72    21884.86    797.84 o 
   4  14   5     1360.87     1636.71    235.21 o 
   5  14   5     4675.06     4804.74    205.37 o 
   6  14   5       76.38       73.68     42.84 o 
   7  14   5     2626.13     2751.96    458.13 o 
   8  14   5      401.31      158.14    248.67 o 
   9  14   5     8085.26     7451.82    759.42 o 
 -10  15   5     2304.18     3138.90    882.48 o 
  -9  15   5     1875.90     1773.93    961.28 o 
  -8  15   5      204.48      499.93    414.62 o 
  -7  15   5     2839.99     3157.73    738.77 o 
  -6  15   5      484.28     1450.03    784.34 o 
  -5  15   5     1047.06     1092.97    130.02 o 
  -4  15   5     5597.32     6374.99    618.72 o 
  -3  15   5    16571.70    16570.99    626.91 o 
  -2  15   5     2949.28     3808.53    342.94 o 
  -1  15   5     7912.76     9061.20    690.23 o 
   0  15   5     3292.35     3574.68    290.95 o 
   1  15   5     9331.62     9772.46    443.58 o 
   2  15   5       75.90       71.62     74.54 o 
   3  15   5    13237.27    14631.68    550.71 o 
   4  15   5     2447.29     2276.98    157.08 o 
   5  15   5     2811.04     2801.35    230.71 o 
   6  15   5     2756.40     2321.57    402.53 o 
   7  15   5     6901.89     6817.23    760.28 o 
   8  15   5     1778.69      881.89    851.11 o 
   9  15   5     3128.60     2420.54    287.97 o 
  -7  16   5       76.81     -607.94    731.66 o 
  -6  16   5     5542.40     6170.57    997.00 o 
  -5  16   5     1346.00     1163.54    131.67 o 
  -4  16   5    16045.54    17318.90   1069.58 o 
  -3  16   5       23.39       88.47    117.79 o 
  -2  16   5       20.64      194.08    101.70 o 
  -1  16   5      302.99      223.23    114.44 o 
   0  16   5    10611.72    11812.15    550.07 o 
   1  16   5      257.31      256.24     99.72 o 
   2  16   5    13113.13    13553.13    504.90 o 
   3  16   5     3237.84     3080.86    204.66 o 
   4  16   5     9304.44     9865.48    466.47 o 
   5  16   5       12.29      -11.90     61.81 o 
   6  16   5       60.85       15.15    167.43 o 
   7  16   5        3.31      172.50    358.19 o 
   8  16   5     2761.37     2088.39   1693.64 o 
  -5  17   5     1724.36     2260.19    980.58 o 
  -4  17   5    10049.14     8954.34   1196.41 o 
  -3  17   5     3512.84     3832.12    432.98 o 
  -2  17   5     2479.87     2477.28    201.79 o 
  -1  17   5     5093.07     4605.47    315.09 o 
   0  17   5     5572.77     6089.32    456.09 o 
   1  17   5     2629.21     2954.85    236.24 o 
   2  17   5      563.76      474.59    107.32 o 
   3  17   5      831.55      789.59    136.72 o 
   4  17   5     3779.97     3677.97    392.81 o 
   5  17   5     2746.18     2524.91    399.25 o 
   6  17   5     2637.90     2954.90    459.58 o 
   7  17   5     5074.88     5456.72   1020.75 o 
  -4  18   5      274.03      179.98    126.41 o 
  -3  18   5     4335.76     4429.83    424.89 o 
  -2  18   5      108.03      -23.85    137.99 o 
   0  18   5       39.26      157.86    122.27 o 
   1  18   5     5088.34     5007.77    443.00 o 
   2  18   5     1182.16     1430.78    258.37 o 
   3  18   5    13057.68    12983.15    670.12 o 
   4  18   5        6.35       -3.26    141.15 o 
   5  18   5     4971.95     5289.24    602.65 o 
  -3  19   5     4612.00     3669.91    472.93 o 
   1  19   5     5357.72     5217.16    676.48 o 
   2  19   5      218.60      378.15    181.72 o 
   3  19   5      734.78      389.08    233.08 o 
 -14   0   6    11468.80     9811.43   1790.90 o 
 -12   0   6    15269.99    15177.43    729.55 o 
 -10   0   6      746.58      563.37    105.03 o 
  -8   0   6    22167.19    21852.15    790.54 o 
  -6   0   6    50561.58    53051.66   3007.03 o 
  -4   0   6    57745.96    53943.85   3574.58 o 
  -2   0   6    21469.86    24151.27   1268.16 o 
   0   0   6     5059.84     5591.55    198.65 o 
   2   0   6    10508.51     9161.93    308.17 o 
   4   0   6    40388.75    41942.18   1356.29 o 
   6   0   6     8539.64     8440.53    310.50 o 
   8   0   6     3018.10     3198.47    202.42 o 
  10   0   6    33381.63    34489.64   1686.47 o 
  12   0   6     5549.91     5284.53    387.97 o 
  14   0   6     9690.98     7285.40   2674.38 o 
 -15   1   6      697.42      448.90    395.10 o 
 -14   1   6     1220.01     1119.38    295.70 o 
 -13   1   6     3629.65     4279.46    427.40 o 
 -12   1   6      152.92       76.55     62.05 o 
 -11   1   6     2559.78     2535.95    119.99 o 
 -10   1   6    20947.42    21290.52    556.65 o 
  -9   1   6    50464.34    51285.16   1404.54 o 
  -8   1   6    12191.07    12219.08    316.26 o 
  -7   1   6     1551.48     1831.05    108.37 o 
  -6   1   6      854.84     1052.23     74.70 o 
  -5   1   6      651.16     1060.20     81.69 o 
  -4   1   6    22486.21    22449.09    549.58 o 
  -3   1   6    18045.52    17946.65    366.57 o 
  -2   1   6    46936.63    48701.24   1223.66 o 
  -1   1   6    52199.37    55544.97   1441.07 o 
   0   1   6     3729.13     3567.54     96.96 o 
   1   1   6     2650.64     2584.10     81.60 o 
   2   1   6      517.90      689.88     44.31 o 
   3   1   6        9.17       24.49     30.49 o 
   4   1   6     4564.40     4616.16    124.74 o 
   5   1   6    15438.79    15041.00    344.33 o 
   6   1   6    16135.17    16113.59    371.07 o 
   7   1   6    29682.61    29656.91    730.60 o 
   8   1   6     9368.49     9412.95    281.08 o 
   9   1   6     8494.12     8550.72    296.25 o 
  10   1   6     1249.14     1413.95    123.21 o 
  11   1   6      154.03      185.28    102.92 o 
  12   1   6      196.22      242.04     86.94 o 
  13   1   6     4553.17     3713.81    489.32 o 
  14   1   6     8475.04     7344.88   1262.53 o 
 -15   2   6     9151.35     7154.70    920.92 o 
 -14   2   6      460.14     2057.94    980.29 o 
 -13   2   6     8396.35     7678.27    484.53 o 
 -12   2   6     3087.16     3086.95    199.24 o 
 -11   2   6     5585.20     5491.40    221.48 o 
 -10   2   6      191.34      257.12     49.97 o 
  -9   2   6    13473.10    13602.18    381.01 o 
  -8   2   6      389.28      519.45     66.95 o 
  -7   2   6     9892.81     9374.35    420.81 o 
  -6   2   6    14125.50    13380.52    606.70 o 
  -5   2   6    67439.32    65857.10   1821.83 o 
  -4   2   6     1574.30     1542.22     67.94 o 
  -3   2   6     7636.45     7252.44    227.61 o 
  -2   2   6        2.33       51.85     29.31 o 
  -1   2   6       70.49      144.57     31.22 o 
   0   2   6     4341.75     3742.35     94.00 o 
   1   2   6    19773.93    20177.82    437.05 o 
   2   2   6       76.34      171.90     35.19 o 
   3   2   6    96748.63    99595.27   3015.79 o 
   4   2   6       17.88       53.63     32.48 o 
   5   2   6      243.83      316.43     41.86 o 
   6   2   6       65.07      121.13     41.05 o 
   7   2   6     7320.09     7493.79    215.64 o 
   8   2   6       14.71       50.92     46.66 o 
   9   2   6    24347.54    24922.89    699.72 o 
  10   2   6     2018.20     2160.47    176.56 o 
  11   2   6    13692.46    13075.59    510.91 o 
  12   2   6     1326.12     1176.91    124.45 o 
  13   2   6     7073.43     6354.18    930.02 o 
 -14   3   6     1054.77     1047.82    248.75 o 
 -13   3   6     2165.95     3061.12    548.19 o 
 -12   3   6     1202.90      796.27    108.62 o 
 -11   3   6      635.42      578.98     60.99 o 
 -10   3   6    26755.22    26394.02    880.66 o 
  -9   3   6    14822.82    14056.94    368.27 o 
  -8   3   6    15342.76    14048.83    518.15 o 
  -7   3   6     1947.61     1881.81    203.74 o 
  -6   3   6      117.21       87.76     36.58 o 
  -5   3   6      629.41      552.96     36.61 o 
  -4   3   6      150.26      143.38     27.58 o 
  -3   3   6    47857.04    50999.10   1375.30 o 
  -2   3   6    67569.77    67612.59   2028.85 o 
  -1   3   6    26820.11    27571.99    642.29 o 
   0   3   6    51280.95    54287.88   1299.32 o 
   1   3   6      114.54      135.21     31.11 o 
   2   3   6      962.34     1127.20    106.08 o 
   3   3   6     5125.03     5397.21    128.95 o 
   4   3   6    16094.86    16253.49    381.91 o 
   5   3   6     8394.87     8537.69    190.13 o 
   6   3   6    35272.84    35718.31    874.30 o 
   7   3   6     5868.57     6076.97    197.82 o 
   8   3   6    11935.37    12200.93    385.52 o 
   9   3   6     3566.82     3508.62    174.46 o 
  10   3   6     1312.02     1204.63    108.98 o 
  11   3   6       78.29       63.20     64.99 o 
  12   3   6      696.10      611.18    106.34 o 
  13   3   6     1762.87     2085.12    354.27 o 
 -14   4   6     6658.34     7672.16   1415.29 o 
 -13   4   6     6681.15     7255.84    955.48 o 
 -12   4   6    10548.15     8369.31   2406.30 o 
 -11   4   6       19.79       67.15     38.16 o 
 -10   4   6      243.38      283.92    123.74 o 
  -9   4   6      447.58      394.13     46.32 o 
  -8   4   6     5628.17     5540.67    196.58 o 
  -7   4   6     1155.93     1177.24     75.40 o 
  -6   4   6    26002.15    26143.93    802.32 o 
  -5   4   6    12785.83    12798.92    391.20 o 
  -4   4   6    49588.09    46403.18   1124.72 o 
  -3   4   6     7315.38     7700.08    245.15 o 
  -2   4   6      389.50      976.86     77.78 o 
  -1   4   6     1370.01     1666.12     60.26 o 
   0   4   6    38930.51    41375.22    944.92 o 
   1   4   6    18224.19    20145.13    424.57 o 
   2   4   6    95702.07    99508.65   2804.82 o 
   3   4   6     3513.37     3814.24    103.59 o 
   4   4   6    10144.63    10369.59    215.69 o 
   5   4   6     5398.50     5291.76    140.31 o 
   6   4   6     1645.63     1566.50     83.42 o 
   7   4   6     5309.48     5414.96    148.74 o 
   8   4   6     1358.99     1369.24     80.27 o 
   9   4   6     1633.38     1727.37    112.30 o 
  10   4   6    23545.76    21579.21   1330.19 o 
  11   4   6     2139.36     2384.65    183.45 o 
  12   4   6     1425.97     1934.80    268.94 o 
  13   4   6      356.23      368.32    189.17 o 
 -14   5   6      831.40      872.89    438.16 o 
 -13   5   6     3482.02     4113.42   1073.15 o 
 -12   5   6      609.78      773.40    376.03 o 
 -11   5   6     6518.80     7365.41    886.37 o 
 -10   5   6     8979.26     9859.99   1104.47 o 
  -9   5   6    25764.64    24021.50   2617.86 o 
  -8   5   6       46.41       46.18     35.30 o 
  -7   5   6      124.41      110.16     71.20 o 
  -6   5   6       40.56       10.10     47.81 o 
  -5   5   6       82.79      127.60     46.04 o 
  -4   5   6     3002.03     3200.18    134.29 o 
  -3   5   6    24489.42    26199.59    769.55 o 
  -2   5   6    13448.13    13375.08    545.08 o 
  -1   5   6    63742.50    65381.78   1948.78 o 
   0   5   6      210.22      197.36     43.88 o 
   1   5   6     9292.75     9354.68    187.52 o 
   2   5   6     2935.31     2815.01     96.40 o 
   3   5   6      885.26     1031.29     58.54 o 
   4   5   6     4588.84     4487.51    123.32 o 
   5   5   6    41721.79    41692.25   1029.71 o 
   6   5   6     3805.69     3750.95    154.93 o 
   7   5   6    28588.80    28041.97    666.98 o 
   8   5   6     6264.77     6457.17    271.18 o 
   9   5   6     3711.05     4170.45    227.51 o 
  10   5   6      309.93      154.16     76.13 o 
  11   5   6       93.82      127.14     98.51 o 
  12   5   6       82.45      139.38    137.62 o 
  13   5   6     7363.03     7643.74    615.30 o 
 -14   6   6      538.51      684.09    443.39 o 
 -13   6   6     8533.57     9754.42   1248.01 o 
 -12   6   6     4633.46     5710.38   1261.16 o 
 -11   6   6     3761.94     4329.54    696.50 o 
 -10   6   6      183.18      229.01    167.85 o 
  -9   6   6     6021.89     7495.95    869.66 o 
  -8   6   6       35.40      -82.28    221.30 o 
  -7   6   6     7929.22     7476.60    435.05 o 
  -6   6   6    21444.31    20931.32    577.88 o 
  -5   6   6    53073.02    53581.67   1564.58 o 
  -4   6   6      430.45      532.66     43.52 o 
  -3   6   6      411.50      632.33     56.34 o 
  -2   6   6      580.12      957.83     80.41 o 
  -1   6   6       30.54       36.73     36.09 o 
   0   6   6    11207.55    11641.95    253.54 o 
   1   6   6    14665.01    14048.66    288.48 o 
   2   6   6    15126.76    15490.07    338.91 o 
   3   6   6    57479.93    56956.76   1457.73 o 
   4   6   6    13571.16    13355.02    324.01 o 
   5   6   6     5280.54     5319.78    193.22 o 
   6   6   6      713.00      609.53     58.82 o 
   7   6   6     1287.29     1430.08     89.06 o 
   8   6   6     3008.37     2467.76    127.20 o 
   9   6   6    19892.83    19312.18    621.89 o 
  10   6   6     6516.42     6115.02    247.70 o 
  11   6   6     6236.35     6241.95    371.44 o 
  12   6   6     2845.60     3181.22    381.11 o 
  13   6   6     2137.25     3276.18    434.01 o 
 -14   7   6      770.54     1071.51    501.25 o 
 -13   7   6     2102.14     3330.63    747.82 o 
 -12   7   6     2320.54     2916.76    674.20 o 
 -11   7   6       41.72     -326.25    511.15 o 
 -10   7   6    17811.82    20899.90   1945.71 o 
  -9   7   6     5179.05     6320.58    835.02 o 
  -8   7   6    21895.23    24996.50   2200.45 o 
  -7   7   6     8714.95     8645.21    654.92 o 
  -6   7   6     4605.20     4504.40    210.09 o 
  -5   7   6     6991.19     7340.32    184.77 o 
  -4   7   6     9064.82     9489.29    280.97 o 
  -3   7   6     1228.07     1527.99    114.76 o 
  -2   7   6    48131.66    48847.42   2466.96 o 
  -1   7   6     1502.09     1520.44     92.13 o 
   0   7   6    21612.62    21205.01    616.85 o 
   1   7   6     4725.15     4554.32    127.93 o 
   2   7   6      951.18     1001.79    112.07 o 
   3   7   6      121.64      103.37     46.60 o 
   4   7   6     2119.60     2009.13     95.22 o 
   5   7   6     1100.54     1068.79     70.67 o 
   6   7   6    47739.77    44938.77   1234.56 o 
   7   7   6     3334.92     3163.37    109.81 o 
   8   7   6     8765.94     8278.07    212.69 o 
   9   7   6     1121.45     1032.80     63.57 o 
  10   7   6     3517.55     3425.48    284.67 o 
  11   7   6      113.49       50.65     97.38 o 
  12   7   6     3207.41     3224.20    376.04 o 
  13   7   6       32.53      287.58    232.10 o 
 -13   8   6     6283.08     8666.60   1295.04 o 
 -12   8   6     6317.03     7140.86   1102.12 o 
 -11   8   6      121.23      595.54    623.97 o 
 -10   8   6      840.35      675.69    363.29 o 
  -9   8   6      244.64      349.06    315.49 o 
  -8   8   6     2630.48     3093.54    422.82 o 
  -7   8   6     9000.92     9751.70   1119.20 o 
  -6   8   6    28468.64    26017.48   2064.59 o 
  -5   8   6    13585.40    13419.99    434.52 o 
  -4   8   6    15045.32    15393.32    480.94 o 
  -3   8   6      950.51     1110.52    117.36 o 
  -2   8   6     1351.78     1632.87    120.20 o 
  -1   8   6       87.10       82.04     38.88 o 
   0   8   6      204.18      230.37     53.34 o 
   1   8   6    17870.77    16878.45    549.60 o 
   2   8   6    27890.23    26974.94    659.31 o 
   3   8   6    24411.05    25196.48    599.37 o 
   4   8   6     9038.39     9290.54    242.66 o 
   5   8   6     6278.89     6469.37    197.03 o 
   6   8   6     2396.74     2588.39    121.65 o 
   7   8   6     2606.28     2758.26    138.24 o 
   8   8   6      173.10      231.14     69.75 o 
   9   8   6     2022.18     1716.46    139.87 o 
  10   8   6    17436.41    16956.73    903.57 o 
  11   8   6     6962.40     6786.52    485.56 o 
  12   8   6     3285.79     3779.50    376.39 o 
 -13   9   6     2658.96     3551.40    879.10 o 
 -12   9   6      188.26       91.07    334.34 o 
 -11   9   6     9686.63    11579.04   1498.51 o 
 -10   9   6     1883.67     1740.55    826.54 o 
  -9   9   6    23591.46    24938.61   2413.12 o 
  -8   9   6      778.29      654.68    372.83 o 
  -7   9   6     3129.31     3468.72    666.11 o 
  -6   9   6      121.10       34.67     39.60 o 
  -5   9   6      762.63      696.62     82.97 o 
  -4   9   6      342.18      355.27     62.91 o 
  -3   9   6    14897.14    15772.41    578.37 o 
  -2   9   6      249.28     1065.56    101.04 o 
  -1   9   6    91265.34    91307.80   3206.90 o 
   0   9   6     1110.96     1121.17     88.16 o 
   1   9   6      526.52      747.29     62.67 o 
   2   9   6     1299.09     1487.32    103.18 o 
   3   9   6       86.41      246.23     62.80 o 
   4   9   6     2543.96     2611.63    145.26 o 
   5   9   6    15202.33    15371.30    481.26 o 
   6   9   6      370.37      247.79     54.40 o 
   7   9   6    29350.81    27772.73   1069.78 o 
   8   9   6     1387.30     1408.85    102.53 o 
   9   9   6     5203.64     5266.19    294.10 o 
  10   9   6      397.69      394.75    136.45 o 
  11   9   6      106.74      197.11    151.59 o 
  12   9   6      714.17      316.84    236.81 o 
 -13  10   6     3335.56     4785.58   1013.27 o 
 -12  10   6     9519.72    12892.26   1735.16 o 
 -11  10   6      868.23      847.28    493.61 o 
 -10  10   6     3142.94     3710.73   1124.39 o 
  -9  10   6     1473.97     2051.08    581.16 o 
  -8  10   6       60.40      -11.45    254.32 o 
  -7  10   6     8257.09     8345.98   1104.01 o 
  -6  10   6    22515.78    19940.62   2335.01 o 
  -5  10   6    17193.09    15980.35   1412.32 o 
  -4  10   6    13288.39    12787.96    424.22 o 
  -3  10   6      391.93      655.50    124.62 o 
  -2  10   6     3621.19     3801.71    108.00 o 
  -1  10   6     3261.24     3564.37    127.58 o 
   0  10   6    11242.85    11029.81    311.29 o 
   1  10   6     2474.66     2348.94    120.80 o 
   2  10   6    19281.80    19533.44    609.12 o 
   3  10   6    26457.73    26923.05    795.84 o 
   4  10   6     7995.66     7896.58    257.14 o 
   5  10   6     2527.92     2289.84    141.94 o 
   6  10   6      259.38      273.61     69.55 o 
   7  10   6      591.13      539.91     55.55 o 
   8  10   6      571.88      564.56     65.40 o 
   9  10   6     8637.18     8397.94    425.47 o 
  10  10   6     8604.38     8578.61    455.64 o 
  11  10   6     4740.26     4860.41    423.93 o 
  12  10   6     5556.50     5372.88    423.57 o 
 -12  11   6     3288.34     4122.40    967.06 o 
 -11  11   6     2189.73     3049.59    828.87 o 
 -10  11   6    12935.17    15028.49   2475.93 o 
  -9  11   6      172.28      327.20    368.89 o 
  -8  11   6    24029.36    27010.47   2694.61 o 
  -7  11   6      469.48      891.13    445.25 o 
  -6  11   6        0.86       -3.73    109.29 o 
  -5  11   6     1672.06     1487.71    292.08 o 
  -4  11   6     4575.79     4251.10    184.02 o 
  -3  11   6     2100.16     2223.96     79.09 o 
  -2  11   6    44585.26    46432.47   1314.28 o 
  -1  11   6     4478.25     4670.24    193.99 o 
   0  11   6    17355.00    18208.71    579.38 o 
   1  11   6      164.70      233.04     96.57 o 
   2  11   6      680.57      761.21     84.69 o 
   3  11   6      788.74      820.67    106.64 o 
   4  11   6      862.90      923.46    106.34 o 
   5  11   6      293.78      471.55     65.89 o 
   6  11   6    44884.86    45418.40   1486.02 o 
   7  11   6      376.49      151.56    142.56 o 
   8  11   6     3011.39     2765.18    380.89 o 
   9  11   6       81.06       61.03     92.37 o 
  10  11   6     4835.28     4744.44    324.60 o 
  11  11   6       55.60      242.94    158.49 o 
 -12  12   6     1688.35     2290.36    790.08 o 
 -11  12   6      553.75      545.82    486.21 o 
 -10  12   6      388.69     1021.16    798.48 o 
  -9  12   6      689.60      961.53    489.32 o 
  -8  12   6      190.64      653.51    437.86 o 
  -7  12   6    16396.39    17391.00   1977.94 o 
  -6  12   6     9017.45     7910.54   1405.76 o 
  -5  12   6    19540.15    18876.41   1360.01 o 
  -4  12   6     4873.08     4989.85    256.81 o 
  -3  12   6     1344.06     1417.91    168.41 o 
  -2  12   6      788.20      850.00     66.25 o 
  -1  12   6      196.12      284.38     74.16 o 
   0  12   6     7606.61     7964.94    309.34 o 
   1  12   6    17898.21    18862.75    661.50 o 
   2  12   6    11617.79    12296.96    457.28 o 
   3  12   6    11294.86    12461.71    434.63 o 
   4  12   6      778.16      682.05     89.65 o 
   5  12   6     6971.80     7039.34    265.28 o 
   6  12   6     1007.96      933.73     75.07 o 
   7  12   6      158.47       71.70     32.33 o 
   8  12   6      189.85      118.32    122.91 o 
   9  12   6     4744.36     4564.15    394.38 o 
  10  12   6     5172.44     5149.33    788.54 o 
  11  12   6    11857.79     9910.36    858.07 o 
 -11  13   6     6046.55     6630.50   1320.38 o 
 -10  13   6     2485.81     2757.66   1203.22 o 
  -9  13   6    10330.78     9948.05   1414.57 o 
  -8  13   6     1793.16     2535.88    710.75 o 
  -7  13   6     4035.55     5597.64   1469.82 o 
  -6  13   6     2050.84     1440.95    187.58 o 
  -5  13   6     1775.72     1550.85    667.19 o 
  -4  13   6      107.41      131.91    238.68 o 
  -3  13   6     5510.56     5448.43    241.47 o 
  -2  13   6      563.18      690.98     63.62 o 
  -1  13   6    38361.86    39939.13   1375.90 o 
   0  13   6      444.35      414.39    102.76 o 
   1  13   6      831.26      965.45    142.67 o 
   2  13   6      352.83      497.77    125.96 o 
   3  13   6     1549.94     1517.99    116.13 o 
   4  13   6      672.29      706.59    111.32 o 
   5  13   6    22257.42    22589.56    697.89 o 
   6  13   6     3987.44     3662.03    181.78 o 
   7  13   6    18650.64    18652.38   1450.35 o 
   8  13   6     1280.49     1234.78    315.99 o 
   9  13   6     1350.31     2066.73    308.54 o 
  10  13   6      880.70      908.82    181.26 o 
 -10  14   6      490.85      504.27    470.14 o 
  -9  14   6      429.10      594.45    466.41 o 
  -8  14   6     1151.72     1644.82    620.22 o 
  -7  14   6     1281.60     1839.96    936.56 o 
  -6  14   6    35920.52    26408.40   7042.84 o 
  -5  14   6     1787.20     1774.75    134.14 o 
  -4  14   6     2298.81     2403.58    660.53 o 
  -3  14   6      307.85      355.03     38.22 o 
  -2  14   6      278.43      345.13     96.82 o 
  -1  14   6      185.53      298.01     89.39 o 
   0  14   6     5496.26     5683.41    263.78 o 
   1  14   6     6210.82     6377.89    373.87 o 
   2  14   6    21486.45    22469.92    938.16 o 
   3  14   6     2597.84     2673.82    178.36 o 
   4  14   6    10584.82    11567.00    456.17 o 
   5  14   6      223.07      311.19     86.87 o 
   6  14   6      608.70      672.29     67.05 o 
   7  14   6        6.17      -68.83    160.77 o 
   8  14   6     1633.38     1628.33    390.13 o 
   9  14   6     1198.59     1087.50    275.24 o 
  -9  15   6      863.21      548.07    487.04 o 
  -8  15   6     6296.79     9294.38   2143.41 o 
  -7  15   6      969.77     1835.34    620.17 o 
  -6  15   6      621.36      572.57    435.65 o 
  -5  15   6      146.59      119.02     69.80 o 
  -4  15   6      106.81      167.11     89.00 o 
  -3  15   6     2710.00     3222.68    269.82 o 
  -2  15   6    19120.37    21141.62    804.70 o 
  -1  15   6     6703.98     7301.99    368.01 o 
   0  15   6    16747.35    17892.17   1052.13 o 
   1  15   6       37.75      -52.46    185.20 o 
   2  15   6       54.26      123.02     99.82 o 
   3  15   6       24.02      -44.26     64.30 o 
   4  15   6      230.57      249.30    101.69 o 
   5  15   6     3482.26     3667.71    207.19 o 
   6  15   6    18424.13    17307.90   1728.49 o 
   7  15   6     1821.28     2141.46    394.12 o 
   8  15   6     1590.32     1624.62    360.84 o 
  -7  16   6     7164.93     8037.10   1280.97 o 
  -6  16   6     5118.90     5054.95   1013.08 o 
  -5  16   6    16596.68    13861.92   1486.43 o 
  -4  16   6       61.32      217.01    141.60 o 
  -3  16   6      611.49      945.46    168.73 o 
  -2  16   6      204.10      186.34     86.47 o 
  -1  16   6       28.41       22.50     61.26 o 
   0  16   6      344.97      163.44     98.76 o 
   1  16   6    19502.39    19768.29    809.26 o 
   2  16   6      428.11       74.41    216.85 o 
   3  16   6    14794.03    15416.82    604.17 o 
   4  16   6     1091.89     1349.51    285.95 o 
   5  16   6     4946.75     4790.21    226.70 o 
   6  16   6        9.59       89.97    265.10 o 
   7  16   6       89.09      317.30    234.55 o 
  -5  17   6     2496.48     2411.99    696.36 o 
  -4  17   6     1012.25      891.70    285.68 o 
  -3  17   6     1461.50     1372.51    219.00 o 
  -2  17   6     9159.69     8523.26   1205.20 o 
  -1  17   6    13371.52    13665.52    630.64 o 
   0  17   6     2907.41     2986.01    326.40 o 
   1  17   6      316.12      214.35    116.87 o 
   2  17   6      237.94      277.78    108.62 o 
   3  17   6     2128.67     2200.99    179.76 o 
   4  17   6      600.40      577.16    123.78 o 
   5  17   6     4614.85     4601.77    769.87 o 
   6  17   6     6225.89     5673.00    624.48 o 
  -4  18   6     6492.10     5382.57    390.41 o 
  -3  18   6      110.97      158.88    249.54 o 
  -1  18   6       30.34       47.00    166.17 o 
   0  18   6     3905.06     3763.99    322.52 o 
   1  18   6       80.31      -69.59    221.77 o 
   2  18   6    15846.16    16522.08    700.30 o 
   3  18   6      298.36      294.08     99.21 o 
   4  18   6     7462.43     7980.56    970.25 o 
   5  18   6      803.59      801.77    388.81 o 
  -3  19   6     3279.39     1194.58   1021.27 o 
  -2  19   6     5293.35     5796.85    616.12 o 
   0  19   6     2950.74     2627.11    790.04 o 
   1  19   6     1112.48      611.22    213.61 o 
   2  19   6        4.85      -26.63     91.02 o 
   3  19   6      120.38       30.95     88.71 o 
 -15   0   7     7217.35     7123.69    732.18 o 
 -13   0   7    14556.54    14075.33   1207.12 o 
 -11   0   7     3713.92     3970.74    382.48 o 
  -9   0   7      554.42      636.20    110.74 o 
  -7   0   7    59650.55    60652.71   2852.44 o 
  -5   0   7    39008.35    37873.14   1415.96 o 
  -3   0   7     3735.40     3892.75    140.85 o 
  -1   0   7       22.14        6.39     36.11 o 
   1   0   7    12298.81    10246.89    300.47 o 
   3   0   7     8918.29     8923.80    309.51 o 
   5   0   7    31566.55    29857.56    932.98 o 
   7   0   7     2779.16     2795.04    215.04 o 
   9   0   7     1341.14     1681.44    216.85 o 
  11   0   7    27926.46    28146.72   1328.83 o 
  13   0   7    12390.72    10471.75   1619.63 o 
 -15   1   7     1014.21      758.86    193.81 o 
 -14   1   7     1698.39     1388.01    194.03 o 
 -13   1   7       81.24      127.68    124.24 o 
 -12   1   7     1062.91      981.00    118.09 o 
 -11   1   7    21922.99    22130.14    610.59 o 
 -10   1   7    18363.35    18942.54    524.63 o 
  -9   1   7      493.78      547.83     62.74 o 
  -8   1   7     5463.49     5249.35    175.54 o 
  -7   1   7    27144.75    28586.94    848.87 o 
  -6   1   7     9569.72     9266.56    852.26 o 
  -5   1   7       63.87       74.52     35.82 o 
  -4   1   7    38833.68    38732.31    983.56 o 
  -3   1   7    26588.82    27784.01    688.12 o 
  -2   1   7    10906.69    10675.24    234.75 o 
  -1   1   7    36674.93    37433.11    894.77 o 
   0   1   7    46044.38    48092.05   1219.19 o 
   1   1   7    13408.24    12480.19    278.48 o 
   2   1   7     1894.62     1876.67     76.96 o 
   3   1   7      149.73      139.52     36.64 o 
   4   1   7     8001.48     8280.24    205.12 o 
   5   1   7     8160.38     8311.12    198.23 o 
   6   1   7    18555.82    18178.15    441.90 o 
   7   1   7    22900.66    22887.51    616.65 o 
   8   1   7    13668.01    13108.83    429.77 o 
   9   1   7     6092.43     6458.31    263.46 o 
  10   1   7     2836.94     3115.13    170.72 o 
  11   1   7       61.30        8.52     66.77 o 
  12   1   7     1516.20     1510.59    190.71 o 
  13   1   7     3296.31     2986.75    292.28 o 
 -14   2   7    11636.09    12327.35    742.58 o 
 -13   2   7     1023.39      537.65    210.77 o 
 -12   2   7     8796.54     8497.88    487.48 o 
 -11   2   7     1194.64     1136.41     99.18 o 
 -10   2   7      134.77      164.72     49.42 o 
  -9   2   7      563.49      648.08     60.13 o 
  -8   2   7     2018.67     2232.82    106.03 o 
  -7   2   7     4137.75     3897.09    171.67 o 
  -6   2   7    76989.09    72371.03   3548.26 o 
  -5   2   7      155.34      185.94     35.66 o 
  -4   2   7     8814.20     8574.93    209.85 o 
  -3   2   7     7112.05     8404.30    188.13 o 
  -2   2   7    46270.10    49116.36   1283.56 o 
  -1   2   7     7101.59     6951.27    151.37 o 
   0   2   7    52962.01    53764.81   1452.72 o 
   1   2   7    11614.57    13147.91    294.77 o 
   2   2   7    17614.83    17760.39    383.77 o 
   3   2   7     2253.48     2459.65    104.08 o 
   4   2   7    18290.61    16742.64    413.60 o 
   5   2   7      919.41      885.18     55.83 o 
   6   2   7    11277.49    11417.87    272.12 o 
   7   2   7       50.03      -50.38     50.38 o 
   8   2   7     5867.31     6052.18    206.30 o 
   9   2   7     1748.87     1922.34    145.78 o 
  10   2   7     5738.59     5958.13    262.28 o 
  11   2   7     2826.00     2815.71    176.96 o 
  12   2   7    21503.71    19898.66   1010.20 o 
  13   2   7      539.93      425.88    121.22 o 
 -14   3   7      242.15      388.78    461.26 o 
 -13   3   7      673.76      299.94    246.94 o 
 -12   3   7     1659.56     1645.13    108.47 o 
 -11   3   7    25538.25    25419.48   1193.83 o 
 -10   3   7     7746.56     7625.13    303.41 o 
  -9   3   7    10632.13    10501.20    471.76 o 
  -8   3   7     2853.06     2822.50    250.00 o 
  -7   3   7    14644.22    12601.39    995.93 o 
  -6   3   7    17082.85    16976.70    711.88 o 
  -5   3   7    11869.18    12747.68    298.43 o 
  -4   3   7    19783.02    19921.13    418.45 o 
  -3   3   7    20236.03    19954.19    497.42 o 
  -2   3   7     2661.67     3445.42     97.72 o 
  -1   3   7    18432.26    18637.60    430.87 o 
   0   3   7    61657.36    63379.63   1804.89 o 
   1   3   7    23570.93    23625.50    495.02 o 
   2   3   7      608.94      559.08     49.38 o 
   3   3   7      329.84      345.74     44.59 o 
   4   3   7     7752.89     7851.35    191.90 o 
   5   3   7    17625.53    17593.13    463.55 o 
   6   3   7     7158.51     7125.11    187.74 o 
   7   3   7    19085.66    19041.56    487.29 o 
   8   3   7     4316.39     4532.81    200.88 o 
   9   3   7    17971.94    18119.90    525.84 o 
  10   3   7     4677.08     4599.41    252.37 o 
  11   3   7      118.01      149.82     85.59 o 
  12   3   7      342.77      355.00     87.81 o 
  13   3   7     3004.30     3344.60    324.25 o 
 -14   4   7     4748.31     5642.83    874.53 o 
 -13   4   7    11659.62    13426.77   1156.46 o 
 -12   4   7      229.33      166.91     42.71 o 
 -11   4   7     2535.50     2260.53    269.85 o 
 -10   4   7      552.41      475.01     55.88 o 
  -9   4   7      503.15      381.30     53.13 o 
  -8   4   7     4748.50     4521.69    202.24 o 
  -7   4   7    40607.64    36411.10   2201.78 o 
  -6   4   7       57.45       48.30     44.73 o 
  -5   4   7    15731.54    15068.53    313.08 o 
  -4   4   7     8857.42     8297.75    192.97 o 
  -3   4   7    16121.27    16285.26    390.28 o 
  -2   4   7     3562.67     3469.99    154.46 o 
  -1   4   7     6214.03     6396.42    158.61 o 
   0   4   7       46.60      107.48     38.13 o 
   1   4   7    34489.68    35723.29    871.70 o 
   2   4   7    13635.17    14240.61    329.87 o 
   3   4   7    27833.55    28216.44    667.92 o 
   4   4   7     3148.51     3153.41    103.93 o 
   5   4   7    50348.84    49625.50   1427.58 o 
   6   4   7        9.37       85.80     50.22 o 
   7   4   7      931.48      907.74     78.21 o 
   8   4   7      101.06       66.69     48.81 o 
   9   4   7     1734.54     1767.23    106.32 o 
  10   4   7     3122.03     3109.82    194.85 o 
  11   4   7    12769.07    12913.19    580.22 o 
  12   4   7     2034.60     2061.85    271.71 o 
  13   4   7     8667.69     8638.77    605.67 o 
 -14   5   7      767.91     1085.68    453.86 o 
 -13   5   7     1403.60     1535.14    494.65 o 
 -12   5   7     6041.54     7168.53   1432.59 o 
 -11   5   7    11205.32    12025.39    872.93 o 
 -10   5   7    17548.29    14546.92   3031.26 o 
  -9   5   7      893.74      833.66     56.86 o 
  -8   5   7    11766.26    10679.77   1059.64 o 
  -7   5   7    11881.13    11118.42    726.84 o 
  -6   5   7    24696.24    23874.88   1001.02 o 
  -5   5   7    20437.21    21134.61    570.06 o 
  -4   5   7    42404.24    43949.70   1338.94 o 
  -3   5   7     1216.06     1522.18     82.42 o 
  -2   5   7    32218.90    32121.26    740.75 o 
  -1   5   7     2866.37     2705.82    226.65 o 
   0   5   7    25410.63    25368.02    565.01 o 
   1   5   7     3880.33     4263.40    133.48 o 
   2   5   7    20326.56    21132.74    529.16 o 
   3   5   7      129.66      142.67     34.39 o 
   4   5   7    19217.42    19117.84    408.73 o 
   5   5   7     3302.22     3467.91    119.37 o 
   6   5   7    23741.98    23924.92    620.06 o 
   7   5   7     4447.28     4353.73    135.42 o 
   8   5   7    17474.42    16269.92    472.11 o 
   9   5   7     1281.72     1217.68    112.15 o 
  10   5   7     4489.83     4986.84    283.76 o 
  11   5   7     1517.15     1522.91    184.07 o 
  12   5   7      665.45      675.63    246.75 o 
  13   5   7     1171.62      988.71    226.05 o 
 -14   6   7     6833.24     7770.35   1140.08 o 
 -13   6   7      354.02      574.19    389.05 o 
 -12   6   7     7529.40     8986.58   1166.16 o 
 -11   6   7     3034.94     3613.23    673.01 o 
 -10   6   7      716.39      940.08    564.51 o 
  -9   6   7      258.58      199.87    400.44 o 
  -8   6   7     3279.76     2745.56     92.21 o 
  -7   6   7    12518.94    11507.69    658.42 o 
  -6   6   7    37352.23    36813.14   1044.88 o 
  -5   6   7     7217.67     7371.36    246.05 o 
  -4   6   7    13185.58    13369.66    372.50 o 
  -3   6   7    15911.31    15926.95    491.22 o 
  -2   6   7    22389.54    22291.39    810.69 o 
  -1   6   7     1573.91     1431.81    108.36 o 
   0   6   7    18581.56    17895.93    440.81 o 
   1   6   7    11262.70    12016.69    253.94 o 
   2   6   7    36100.57    36848.48    880.57 o 
   3   6   7    16651.29    16141.81    369.24 o 
   4   6   7    32031.64    31967.80    762.57 o 
   5   6   7     4915.25     4835.70    158.07 o 
   6   6   7     6722.06     6513.39    267.58 o 
   7   6   7     1077.13     1139.11     86.62 o 
   8   6   7     7972.89     7462.60    279.43 o 
   9   6   7     4260.65     4350.01    218.75 o 
  10   6   7     1615.83     1714.97    176.89 o 
  11   6   7     2655.72     2916.63    300.68 o 
  12   6   7    15003.35    16077.08    986.69 o 
  13   6   7      345.23      452.37    298.75 o 
 -14   7   7     1001.15      953.65    822.65 o 
 -13   7   7      236.23       79.49    300.24 o 
 -12   7   7      263.24       91.25    289.85 o 
 -11   7   7    17173.20    21434.32   2125.32 o 
 -10   7   7      550.02      794.59    405.47 o 
  -9   7   7     9152.13    10112.82   1716.19 o 
  -8   7   7      598.50      263.93    246.47 o 
  -7   7   7    14904.37    14101.81   1456.36 o 
  -6   7   7      716.63      715.52     88.25 o 
  -5   7   7      185.23      281.85     51.81 o 
  -4   7   7     8187.74     7937.04    270.17 o 
  -3   7   7    31509.08    30954.04    950.01 o 
  -2   7   7     2012.19     2205.82    126.72 o 
  -1   7   7    17476.64    16868.97    462.32 o 
   0   7   7     2729.66     2780.87    140.22 o 
   1   7   7    28014.83    28023.06    699.09 o 
   2   7   7     1121.05     1243.33     65.46 o 
   3   7   7        1.77       76.25     44.54 o 
   4   7   7      966.08     1046.72     64.96 o 
   5   7   7    15136.58    14198.18    518.30 o 
   6   7   7     3724.75     3681.84    176.88 o 
   7   7   7    20200.95    18167.60    795.87 o 
   8   7   7      307.11      316.26     56.54 o 
   9   7   7    29663.80    27725.98    871.72 o 
  10   7   7      352.11      362.82     65.91 o 
  11   7   7      919.25     1040.83    281.84 o 
  12   7   7      390.33      254.37    203.09 o 
 -13   8   7     6562.91     7592.94   1752.29 o 
 -12   8   7      169.07       22.87    281.99 o 
 -11   8   7     2093.54     3525.60    710.84 o 
 -10   8   7     7377.46     8550.92   1107.28 o 
  -9   8   7       16.89       98.15    438.51 o 
  -8   8   7     4752.85     4481.61   1212.53 o 
  -7   8   7    14264.97    16091.80   2235.18 o 
  -6   8   7     7403.37     6992.16    302.33 o 
  -5   8   7    10636.28    10448.83    482.03 o 
  -4   8   7    27880.17    28106.21    841.41 o 
  -3   8   7    15396.78    15723.46    486.11 o 
  -2   8   7      848.59     1144.64    108.99 o 
  -1   8   7       39.84       31.83     34.18 o 
   0   8   7    11665.68    11482.97    336.82 o 
   1   8   7    14135.65    13521.83    464.80 o 
   2   8   7    19906.73    20569.15    527.00 o 
   3   8   7    15012.43    15228.03    373.82 o 
   4   8   7    20335.51    20268.27    492.75 o 
   5   8   7    20458.13    20346.16    527.08 o 
   6   8   7      140.31      148.96     44.52 o 
   7   8   7     1484.54     1446.14     90.64 o 
   8   8   7       19.07       -7.84     48.00 o 
   9   8   7     5269.76     4939.86    190.03 o 
  10   8   7     5779.20     4849.31    329.44 o 
  11   8   7    11644.69    11780.23    637.52 o 
  12   8   7     2650.40     2297.67    329.78 o 
 -13   9   7      561.04      384.36    739.29 o 
 -12   9   7     2225.86     3851.03    813.16 o 
 -11   9   7      292.88      -50.87    305.52 o 
 -10   9   7    20568.00    22548.98   2337.28 o 
  -9   9   7     3886.31     4150.57    798.06 o 
  -8   9   7     5924.03     6920.70   1537.05 o 
  -7   9   7     3443.27     3623.91    876.52 o 
  -6   9   7     7003.91     6484.91    434.78 o 
  -5   9   7     1862.98     1841.97    110.22 o 
  -4   9   7     8561.31     8290.54    352.71 o 
  -3   9   7     2275.26     2436.49    297.15 o 
  -2   9   7    15801.53    15288.70    494.64 o 
  -1   9   7     5083.11     5325.31    340.17 o 
   0   9   7    34375.97    35139.49   1008.91 o 
   1   9   7      400.05      443.19     73.67 o 
   2   9   7    10779.91    10854.56    314.98 o 
   3   9   7      156.19      222.41     75.64 o 
   4   9   7    18200.51    18566.59    476.75 o 
   5   9   7      450.13      324.13     73.38 o 
   6   9   7     7186.64     7015.16    238.32 o 
   7   9   7      276.73      441.19     66.53 o 
   8   9   7    27243.44    26235.94    673.02 o 
   9   9   7       11.82       59.48     72.90 o 
  10   9   7     3351.47     3547.22    267.59 o 
  11   9   7        3.11      202.71    123.22 o 
  12   9   7     2683.72     2901.46    368.51 o 
 -13  10   7     4084.13     5741.37   1182.18 o 
 -12  10   7     1435.37     2193.51    706.27 o 
 -11  10   7     2738.62     3109.06    779.32 o 
 -10  10   7      944.73     1608.41    571.25 o 
  -9  10   7       42.42       36.64    293.26 o 
  -8  10   7     1694.87     1434.87    788.99 o 
  -7  10   7    13096.51    15186.00   1648.34 o 
  -6  10   7    17342.28    15417.01   1248.37 o 
  -5  10   7     5255.14     4658.81    366.24 o 
  -4  10   7    12226.73    12624.69    445.28 o 
  -3  10   7    12685.36    12454.13    485.92 o 
  -2  10   7     2152.68     3462.97    363.20 o 
  -1  10   7     2156.02     2148.76    126.23 o 
   0  10   7    11125.82    11459.55    364.48 o 
   1  10   7     3620.80     4012.42    170.15 o 
   2  10   7     1757.72     1914.87    150.27 o 
   3  10   7    22610.31    22646.16    663.06 o 
   4  10   7     8325.84     8155.19    288.30 o 
   5  10   7     7234.14     7383.97    246.10 o 
   6  10   7     2832.71     2930.95    173.48 o 
   7  10   7      209.14      280.85     87.84 o 
   8  10   7     3103.80     2869.81    284.31 o 
   9  10   7     5334.54     5052.86    348.37 o 
  10  10   7     3493.16     3598.85    291.39 o 
  11  10   7    10424.41    10082.76    586.03 o 
 -12  11   7      115.97     -508.58    741.59 o 
 -11  11   7     8060.33     9086.66   1420.90 o 
 -10  11   7      578.23      365.57    409.15 o 
  -9  11   7    13506.93    15748.31   1884.59 o 
  -8  11   7      651.28      971.88    750.67 o 
  -7  11   7     7354.37     7626.27   1117.13 o 
  -6  11   7      280.15      199.02     59.54 o 
  -5  11   7       33.38        3.22     37.87 o 
  -4  11   7       87.57       69.04     51.88 o 
  -3  11   7    32531.16    34415.73   1526.26 o 
  -2  11   7     2005.92     2036.20    168.76 o 
  -1  11   7     7876.39     7990.16    269.23 o 
   0  11   7     1125.47     1351.63    147.03 o 
   1  11   7    33872.71    34227.17   1101.85 o 
   2  11   7     1184.05     1296.68    100.10 o 
   3  11   7      115.38      177.79     60.43 o 
   4  11   7      542.23      479.59     69.90 o 
   5  11   7    13381.97    13321.06    444.29 o 
   6  11   7        3.48       -4.91     49.29 o 
   7  11   7     9886.02     9070.83    592.46 o 
   8  11   7      537.21      574.56    208.95 o 
   9  11   7    17634.43    17235.98    832.04 o 
  10  11   7       71.23       30.95    135.88 o 
  11  11   7     1762.08     1905.91    248.43 o 
 -11  12   7      522.24      793.57    535.49 o 
 -10  12   7     4655.18     6084.54   1080.44 o 
  -9  12   7        3.45      383.76    673.59 o 
  -8  12   7    10834.24    10702.63   1440.40 o 
  -7  12   7    10671.53    12349.30   1609.40 o 
  -6  12   7     4615.04     3841.87    675.29 o 
  -5  12   7     1943.28     1988.14    179.57 o 
  -4  12   7    17723.49    16907.17    922.09 o 
  -3  12   7     8288.18     8852.75    421.72 o 
  -2  12   7     2832.11     2882.74    113.12 o 
  -1  12   7      477.10      517.25     76.35 o 
   0  12   7     4445.19     4605.67    186.56 o 
   1  12   7     1634.35     1665.49    134.56 o 
   2  12   7    10410.10    11144.94    439.36 o 
   3  12   7     4321.27     4237.41    216.28 o 
   4  12   7    19507.07    19864.68    774.40 o 
   5  12   7     6484.38     6347.77    255.91 o 
   6  12   7     1134.65     1108.99    111.38 o 
   7  12   7      133.96      111.34     60.00 o 
   8  12   7     1203.53     1440.30    253.28 o 
   9  12   7      966.27     1230.30    202.39 o 
  10  12   7    11856.38    11297.87    924.95 o 
 -11  13   7      295.32      907.22    601.42 o 
 -10  13   7    11145.89    14011.27   1913.16 o 
  -9  13   7     3128.74     3133.32   1180.74 o 
  -8  13   7     9568.29    10612.79   1454.02 o 
  -7  13   7       36.91     -318.28    393.93 o 
  -6  13   7     6313.24     4543.76   1205.45 o 
  -5  13   7       94.08       76.11     59.98 o 
  -4  13   7    12698.00    11860.13    960.75 o 
  -3  13   7     4481.05     4811.56    291.23 o 
  -2  13   7    18631.07    18798.65    522.00 o 
  -1  13   7      572.89      683.87    130.06 o 
   0  13   7    21202.22    21917.26    714.03 o 
   1  13   7      849.48      909.46    108.03 o 
   2  13   7    12962.12    13957.80    474.12 o 
   3  13   7      108.06      151.62     84.95 o 
   4  13   7    23708.87    25466.97    932.01 o 
   5  13   7       57.12      -20.62     60.80 o 
   6  13   7     4663.06     4382.07    169.40 o 
   7  13   7      215.46      248.17    218.63 o 
   8  13   7     8733.87     8577.89    648.06 o 
   9  13   7     2576.86     2556.73    233.91 o 
  10  13   7     1336.12     1127.33    345.86 o 
 -10  14   7      338.93      -10.00    331.02 o 
  -9  14   7       53.44      122.85    361.87 o 
  -8  14   7     1406.20     1618.92    640.45 o 
  -7  14   7    15357.02    17272.85   2132.94 o 
  -6  14   7      523.78      398.43     95.78 o 
  -5  14   7     7623.75     7198.52   1278.88 o 
  -4  14   7     3024.60     2927.10    265.25 o 
  -3  14   7    16432.46    15530.08   1168.79 o 
  -2  14   7     2137.00     2217.27    116.85 o 
  -1  14   7      145.06      140.62     53.31 o 
   0  14   7      952.39     1012.30    115.40 o 
   1  14   7     9266.57     9337.04    361.06 o 
   2  14   7     3103.26     3103.27    212.34 o 
   3  14   7    23089.80    23970.95    852.69 o 
   4  14   7     3604.87     3832.00    181.82 o 
   5  14   7     8300.30     8391.81    303.02 o 
   6  14   7      236.58      330.19     81.53 o 
   7  14   7      190.60      367.44    227.02 o 
   8  14   7       54.63        2.39    149.87 o 
   9  14   7     4513.64     4059.08    312.81 o 
  -9  15   7     7276.39     8642.19   1395.84 o 
  -8  15   7     2386.83     2266.80    754.40 o 
  -7  15   7     1600.92     1961.70   1093.54 o 
  -6  15   7      476.92      420.94    418.42 o 
  -5  15   7      990.20      811.30    159.82 o 
  -4  15   7     1138.79      895.01    139.14 o 
  -3  15   7    16590.33    17533.47   1296.62 o 
  -2  15   7     4843.92     4792.21    406.09 o 
  -1  15   7     9915.18    10297.76    358.21 o 
   0  15   7     3527.66     3809.23    221.46 o 
   1  15   7    11731.48    12748.44    461.90 o 
   2  15   7     3022.41     3115.18    188.09 o 
   3  15   7      967.50      978.63    149.01 o 
   4  15   7     1014.55     1360.00    114.04 o 
   5  15   7     5761.10     6376.34    254.04 o 
   6  15   7      417.86      254.70    161.49 o 
   7  15   7     5270.98     5351.33    639.98 o 
   8  15   7     2050.85     2150.92    363.78 o 
  -7  16   7      997.90     1431.73    962.77 o 
  -6  16   7     8215.66     8541.85   1362.45 o 
  -5  16   7        7.29     -110.13    121.15 o 
  -4  16   7    18903.84    18301.89   1021.90 o 
  -3  16   7     1105.81     1637.20    212.11 o 
  -2  16   7     1044.20     1048.43    155.27 o 
  -1  16   7      225.05       83.17     55.10 o 
   0  16   7     9432.29     9863.50    390.53 o 
   1  16   7      161.80       18.51     74.10 o 
   2  16   7     8918.42     9742.07    390.37 o 
   3  16   7     2946.72     3500.41    272.33 o 
   4  16   7    15897.56    15773.61    572.14 o 
   5  16   7      357.23      180.17     70.39 o 
   6  16   7     2542.10     2456.63    330.04 o 
   7  16   7        7.57     -106.23    223.82 o 
  -4  17   7     3990.42     3853.58    302.07 o 
  -3  17   7     3915.26     4265.89    354.78 o 
  -2  17   7     5934.13     7185.43    634.62 o 
  -1  17   7     3158.09     3597.31    523.20 o 
   0  17   7     1361.40     1256.02    140.28 o 
   1  17   7     6979.89     7026.16    325.47 o 
   2  17   7     3028.06     3376.42    208.42 o 
   3  17   7        3.50       -8.33     76.50 o 
   4  17   7     2955.70     2871.01    199.72 o 
   5  17   7     2925.31     2754.65    643.27 o 
   6  17   7     1130.74     2089.93    358.15 o 
  -4  18   7      877.78      765.97    171.54 o 
  -3  18   7     4721.46     5066.64    464.57 o 
  -2  18   7      380.52      549.00    219.09 o 
  -1  18   7      824.22      510.43    364.31 o 
   0  18   7       54.75      112.56    133.83 o 
   1  18   7     6617.14     6549.17    338.95 o 
   2  18   7        0.51      -36.60    148.71 o 
   3  18   7     9594.26     9471.30    473.75 o 
   4  18   7        5.96       -3.35    124.80 o 
   5  18   7     7938.57     7463.57    692.56 o 
  -3  19   7     4553.28     4017.96    454.31 o 
  -2  19   7     2969.70     2502.00    412.73 o 
  -1  19   7      156.83      422.71    395.22 o 
   0  19   7     7037.25     8221.35    609.36 o 
   1  19   7     4393.98     4399.76    393.76 o 
   2  19   7      762.66      463.10    150.68 o 
 -14   0   8     8666.31     8369.66    985.83 o 
 -12   0   8    15162.04    15735.70    698.95 o 
 -10   0   8     2551.85     2776.18    210.03 o 
  -8   0   8    11605.75    11303.66    540.67 o 
  -6   0   8    19132.20    19216.57    944.59 o 
  -4   0   8    54689.05    53342.24   2207.49 o 
  -2   0   8     6806.34     7892.33    283.20 o 
   0   0   8      391.56      489.44     60.35 o 
   2   0   8    38043.79    36667.12   1305.15 o 
   4   0   8    47731.10    47550.14   1583.66 o 
   6   0   8     4323.71     4902.22    213.99 o 
   8   0   8    11329.05    11792.34    523.35 o 
  10   0   8    23074.52    23835.94   1232.24 o 
  12   0   8    11771.37    11618.17    697.10 o 
 -14   1   8      920.27      597.92    179.71 o 
 -13   1   8      181.35      283.90     70.46 o 
 -12   1   8     1481.70     1276.61    115.91 o 
 -11   1   8     1359.49     1822.42    149.74 o 
 -10   1   8     2930.71     3247.98    166.21 o 
  -9   1   8    32563.62    33232.91    896.43 o 
  -8   1   8    46061.45    47128.40   1499.50 o 
  -7   1   8     3297.44     3453.78    157.88 o 
  -6   1   8      192.45      199.11     50.10 o 
  -5   1   8     1845.42     2081.79     85.85 o 
  -4   1   8      204.37      166.84     42.19 o 
  -3   1   8     1289.78     1395.98     64.17 o 
  -2   1   8   105880.31   110486.61   3800.16 o 
  -1   1   8   103942.34   107236.70   3581.62 o 
   0   1   8     1210.85     1219.25     68.18 o 
   1   1   8     8902.88     9117.42    206.99 o 
   2   1   8     4598.85     4446.05    137.26 o 
   3   1   8     3489.76     3396.55    117.89 o 
   4   1   8     2500.80     2709.88    106.89 o 
   5   1   8     8810.84     8333.55    212.58 o 
   6   1   8    11924.72    12006.34    327.57 o 
   7   1   8    27400.08    27376.49    741.37 o 
   8   1   8    10673.23    10792.64    326.64 o 
   9   1   8    12037.50    12289.23    395.59 o 
  10   1   8     1802.89     1896.67    157.01 o 
  11   1   8      350.13      390.58    110.56 o 
  12   1   8       10.37        1.30     82.03 o 
  13   1   8      995.90      696.32    146.65 o 
 -14   2   8      290.22      442.78    185.47 o 
 -13   2   8    14251.13    14037.96   1182.12 o 
 -12   2   8     1479.48     1539.92    135.78 o 
 -11   2   8     8582.64     9247.83    285.71 o 
 -10   2   8       53.24       54.47     46.67 o 
  -9   2   8     2768.64     2876.48    112.66 o 
  -8   2   8       32.41      108.59     55.65 o 
  -7   2   8     9474.82     8794.45    561.99 o 
  -6   2   8     1768.71     1748.68    129.87 o 
  -5   2   8    22280.56    21956.39    531.43 o 
  -4   2   8     4569.40     4364.64    126.23 o 
  -3   2   8    52572.41    52750.11   1434.60 o 
  -2   2   8     8345.11     8761.00    210.19 o 
  -1   2   8      668.45      640.38     53.00 o 
   0   2   8     6235.05     6576.67    157.12 o 
   1   2   8      458.61      499.93     50.53 o 
   2   2   8     1056.88      868.51     59.36 o 
   3   2   8    91290.10    90013.13   2782.10 o 
   4   2   8     5977.46     6316.08    163.90 o 
   5   2   8    18485.88    18566.18    464.87 o 
   6   2   8     6710.44     6734.64    213.61 o 
   7   2   8     2379.91     2716.67    146.82 o 
   8   2   8      153.25       77.41     76.83 o 
   9   2   8     6142.52     5885.20    255.07 o 
  10   2   8     1714.51     1873.64    149.56 o 
  11   2   8    17556.40    17572.12    675.45 o 
  12   2   8       28.12       51.78     83.07 o 
  13   2   8     3000.09     2896.90    370.54 o 
 -14   3   8      468.60      721.47    354.96 o 
 -13   3   8     1042.08     1048.45    257.36 o 
 -12   3   8      977.89      706.29     83.96 o 
 -11   3   8      103.52      131.53     60.42 o 
 -10   3   8     7786.97     7577.38    325.80 o 
  -9   3   8    19397.63    18680.35    454.06 o 
  -8   3   8    34856.14    31821.74   2191.09 o 
  -7   3   8     2650.97     2303.08    165.70 o 
  -6   3   8      299.79      363.21     39.18 o 
  -5   3   8     1031.51     1110.76     60.42 o 
  -4   3   8     1800.51     2162.68     87.92 o 
  -3   3   8      302.38      470.15     46.71 o 
  -2   3   8    31950.52    30978.67    781.66 o 
  -1   3   8    35576.74    35288.79    936.47 o 
   0   3   8    79114.68    80405.84   2522.68 o 
   1   3   8     2703.35     2773.74     99.38 o 
   2   3   8     2946.01     3016.12    140.39 o 
   3   3   8      646.89      700.24     55.50 o 
   4   3   8      632.83      730.40     61.69 o 
   5   3   8     9349.68     9623.84    255.79 o 
   6   3   8    20526.36    20617.21    490.42 o 
   7   3   8     4955.41     5262.06    184.53 o 
   8   3   8    16675.14    16887.93    481.55 o 
   9   3   8     5856.84     6081.97    271.30 o 
  10   3   8     5839.66     5756.98    241.67 o 
  11   3   8      223.50      258.92    102.11 o 
  12   3   8       49.68       83.51     73.88 o 
  13   3   8       28.29      -32.21    121.71 o 
 -14   4   8     8061.69     9465.68   1186.07 o 
 -13   4   8     2489.92     3208.47    623.75 o 
 -12   4   8    11962.97    10315.49   1387.26 o 
 -11   4   8     2402.99     2350.50    103.00 o 
 -10   4   8     3274.34     3518.75    235.32 o 
  -9   4   8      888.67     1116.89    175.22 o 
  -8   4   8     4385.23     4402.64    370.43 o 
  -7   4   8      177.82      265.84     57.39 o 
  -6   4   8    13922.67    13555.02    712.11 o 
  -5   4   8    12383.36    11675.63    260.01 o 
  -4   4   8   158007.14   169354.05   6365.69 o 
  -3   4   8      467.34      592.00     54.09 o 
  -2   4   8     2010.63     2465.51     97.50 o 
  -1   4   8      262.90      170.41     32.89 o 
   0   4   8     7720.43     7768.23    174.71 o 
   1   4   8     1621.98     1852.42     75.84 o 
   2   4   8    18319.48    18918.60    468.58 o 
   3   4   8    13123.32    12469.05    282.68 o 
   4   4   8    20742.27    19201.41    466.19 o 
   5   4   8     7559.74     7627.82    228.53 o 
   6   4   8     1507.94     1642.18     92.34 o 
   7   4   8      377.78      490.16     76.12 o 
   8   4   8        4.41       -6.23     51.85 o 
   9   4   8     1639.21     1513.68    115.05 o 
  10   4   8    27217.38    24996.13   1288.95 o 
  11   4   8     2127.25     2033.80    166.65 o 
  12   4   8     1423.28     1100.89    150.95 o 
  13   4   8      754.24      911.74    216.79 o 
 -14   5   8        4.22      419.19    549.84 o 
 -13   5   8     1936.53     2179.11    561.23 o 
 -12   5   8      751.41      588.78    360.32 o 
 -11   5   8     6620.12     4681.84   1482.54 o 
 -10   5   8      147.71       91.73     36.07 o 
  -9   5   8    11200.70    11472.18   1376.14 o 
  -8   5   8    10950.83     9607.00    480.85 o 
  -7   5   8    19397.26    18885.95    720.89 o 
  -6   5   8     2708.98     2770.51    135.44 o 
  -5   5   8      552.08      612.88     40.21 o 
  -4   5   8    10570.44    10702.60    272.23 o 
  -3   5   8      239.73      670.59     83.60 o 
  -2   5   8    20792.73    21644.80    445.97 o 
  -1   5   8    77738.67    81122.43   2417.27 o 
   0   5   8     1066.90     1224.01     66.74 o 
   1   5   8    10976.49    10804.25    275.93 o 
   2   5   8     8538.81     8178.40    220.78 o 
   3   5   8     4446.30     4481.79    135.13 o 
   4   5   8     3218.51     3403.85    117.24 o 
   5   5   8     7138.70     7206.55    197.38 o 
   6   5   8     3241.30     3323.16    162.42 o 
   7   5   8    34214.29    33041.24    872.32 o 
   8   5   8     2479.28     2569.90    121.38 o 
   9   5   8     7301.01     7354.34    310.33 o 
  10   5   8     1668.00     1711.74    183.19 o 
  11   5   8     2138.14     2392.68    251.31 o 
  12   5   8       94.28      191.77    165.00 o 
  13   5   8     2141.71     2261.29    336.66 o 
 -14   6   8       43.10     -117.26    331.12 o 
 -13   6   8     8507.38    11388.93   1949.98 o 
 -12   6   8     8770.46    10780.68   1292.03 o 
 -11   6   8    12626.75    15056.88   1540.11 o 
 -10   6   8       91.43     -233.41    277.66 o 
  -9   6   8      331.60      278.68     72.87 o 
  -8   6   8       50.42       42.24     83.57 o 
  -7   6   8    19818.23    19138.89    920.70 o 
  -6   6   8     9265.72     9419.08    481.13 o 
  -5   6   8    33044.87    32443.16    972.83 o 
  -4   6   8    14077.69    13946.14    409.64 o 
  -3   6   8    27620.62    30551.05    939.69 o 
  -2   6   8     4938.10     5054.96    311.09 o 
  -1   6   8      507.37      504.92     53.14 o 
   0   6   8       60.47       99.91     39.64 o 
   1   6   8      101.40      120.93     50.33 o 
   2   6   8     7393.30     7364.32    193.47 o 
   3   6   8    56588.75    53401.00   1404.38 o 
   4   6   8     4073.49     3804.74    124.59 o 
   5   6   8     3367.86     3426.57    114.35 o 
   6   6   8     2576.21     2747.74    171.66 o 
   7   6   8      398.32      245.05     57.05 o 
   8   6   8     1130.77     1104.69    150.04 o 
   9   6   8     4661.54     4707.07    306.00 o 
  10   6   8     1610.55     1644.65    213.95 o 
  11   6   8    13402.07    13482.25    797.23 o 
  12   6   8     4158.73     4112.24    447.48 o 
 -14   7   8      869.10      908.67    517.36 o 
 -13   7   8      928.95     1034.14    497.70 o 
 -12   7   8      665.33      538.58    599.20 o 
 -11   7   8       29.85      -27.11    254.10 o 
 -10   7   8    16192.70    18236.54   1806.10 o 
  -9   7   8      920.19     1145.42    257.19 o 
  -8   7   8    37308.40    34146.26   2719.97 o 
  -7   7   8      847.86      944.87     83.78 o 
  -6   7   8      542.95      558.95    118.36 o 
  -5   7   8       38.17       -4.42     38.21 o 
  -4   7   8     1803.94     1784.94    168.85 o 
  -3   7   8     1292.32     1770.46    217.99 o 
  -2   7   8    24576.82    24140.28    623.26 o 
  -1   7   8     3225.91     3223.33    112.79 o 
   0   7   8    48065.11    48690.41   1348.35 o 
   1   7   8     1676.99     1890.70    105.01 o 
   2   7   8      112.60      147.50     50.67 o 
   3   7   8     9412.89     9221.65    306.32 o 
   4   7   8      949.40      979.51     62.40 o 
   5   7   8      615.92      802.71     82.39 o 
   6   7   8    24067.51    24265.54    743.84 o 
   7   7   8     3161.83     2884.79    156.41 o 
   8   7   8    19812.23    18038.35    666.49 o 
   9   7   8     3249.17     3023.72    166.52 o 
  10   7   8     6272.32     6233.31    406.76 o 
  11   7   8       36.96      228.34    145.52 o 
  12   7   8      216.53      302.86    167.22 o 
 -13   8   8     2145.85     3624.95    863.27 o 
 -12   8   8    10379.26    13957.22   2496.99 o 
 -11   8   8     3382.04     3971.93    743.64 o 
 -10   8   8     1715.43     2533.05    614.18 o 
  -9   8   8     1464.48     1672.23    301.71 o 
  -8   8   8     7562.38     7805.51   1042.14 o 
  -7   8   8      886.74      925.35     65.92 o 
  -6   8   8    11844.99    12087.18    362.63 o 
  -5   8   8    35653.48    36659.49   1196.87 o 
  -4   8   8    23963.30    25127.98    798.66 o 
  -3   8   8     4873.82     4823.75    221.90 o 
  -2   8   8      125.28      166.01     58.70 o 
  -1   8   8    14786.59    14302.71    437.61 o 
   0   8   8       53.93       66.04     45.16 o 
   1   8   8    11745.56    11635.44    282.52 o 
   2   8   8    24705.51    24605.70    673.53 o 
   3   8   8     9769.31     9383.87    357.96 o 
   4   8   8    17467.04    17090.01    564.14 o 
   5   8   8     8520.44     8657.82    283.74 o 
   6   8   8     2026.40     1930.80    107.78 o 
   7   8   8       96.03        2.64     46.70 o 
   8   8   8     1610.59     1582.05    148.00 o 
   9   8   8     2977.66     3030.56    134.53 o 
  10   8   8    12217.88    11195.79   1004.77 o 
  11   8   8     6181.87     6320.66    459.48 o 
  12   8   8     4175.68     4470.87    604.03 o 
 -13   9   8      271.21      471.22    473.29 o 
 -12   9   8        0.95      440.44    437.82 o 
 -11   9   8     6986.52     7675.65   1708.60 o 
 -10   9   8      392.27      366.14    378.03 o 
  -9   9   8    18813.39    21668.26   2273.40 o 
  -8   9   8      844.19      925.62    458.71 o 
  -7   9   8    10113.07    11416.08   1008.27 o 
  -6   9   8     3017.80     3036.06    236.56 o 
  -5   9   8     2369.06     2530.88    107.56 o 
  -4   9   8     2097.70     2199.33    114.08 o 
  -3   9   8     2401.42     2758.38    143.08 o 
  -2   9   8     6624.80     7193.03    432.67 o 
  -1   9   8    71140.95    70451.68   3042.33 o 
   0   9   8     2746.56     2716.26    193.44 o 
   1   9   8    10062.50     9897.00    345.46 o 
   2   9   8      611.95      806.23     85.42 o 
   3   9   8     2004.78     2133.85    138.31 o 
   4   9   8       86.37      180.26     62.35 o 
   5   9   8     3702.91     3721.99    143.58 o 
   6   9   8      258.26      347.72     62.35 o 
   7   9   8    47593.59    46675.09   1489.54 o 
   8   9   8      381.74      503.05     73.17 o 
   9   9   8     8548.40     8004.91    338.59 o 
  10   9   8      526.63      528.64    145.94 o 
  11   9   8     1713.93     1855.09    303.47 o 
 -12  10   8    13280.89    16344.07   2190.49 o 
 -11  10   8     3707.29     4665.09   1382.49 o 
 -10  10   8      889.64      999.59    497.85 o 
  -9  10   8      981.83     1474.33    541.96 o 
  -8  10   8      544.86      663.50    439.22 o 
  -7  10   8     1418.30      916.26    331.07 o 
  -6  10   8    11911.13    11866.74    594.56 o 
  -5  10   8     8864.60     8235.24    360.63 o 
  -4  10   8    20979.60    20472.27    696.20 o 
  -3  10   8     4657.69     5366.02    287.08 o 
  -2  10   8     1964.32     2036.05    355.33 o 
  -1  10   8       84.00       88.10     34.02 o 
   0  10   8      773.25     1079.86    174.94 o 
   1  10   8     2300.27     2406.00    137.87 o 
   2  10   8    18166.22    18182.28    632.71 o 
   3  10   8    15437.36    15632.55    470.35 o 
   4  10   8    14428.74    14358.31    441.24 o 
   5  10   8     8362.04     8222.35    286.48 o 
   6  10   8     9953.88    10215.01    328.05 o 
   7  10   8     4052.58     4015.83    432.71 o 
   8  10   8      496.50      298.93     97.54 o 
   9  10   8      983.85     1144.70    191.35 o 
  10  10   8     6362.31     6463.35    444.32 o 
  11  10   8    10080.49    10133.23    782.94 o 
 -12  11   8     1118.92     1280.07    655.18 o 
 -11  11   8     2878.17     2249.32   1103.38 o 
 -10  11   8    10226.63    10497.61   1486.83 o 
  -9  11   8       11.32      560.79    441.64 o 
  -8  11   8    18187.29    19922.81   2312.23 o 
  -7  11   8       27.89       33.79     82.40 o 
  -6  11   8     1957.87     1616.51    254.08 o 
  -5  11   8       77.65      117.59     63.19 o 
  -4  11   8     4766.53     4547.43    240.30 o 
  -3  11   8       74.25      437.07    105.75 o 
  -2  11   8    22992.20    23284.19    940.22 o 
  -1  11   8      485.82      405.16     73.72 o 
   0  11   8    43698.65    44571.52   1488.76 o 
   1  11   8      419.95      547.01    105.91 o 
   2  11   8      621.74      758.89     91.14 o 
   3  11   8       23.41       67.76     62.53 o 
   4  11   8      295.98      397.20     88.08 o 
   5  11   8      753.97      816.66    106.00 o 
   6  11   8    31277.40    30872.30    990.61 o 
   7  11   8     2683.56     2477.03    166.25 o 
   8  11   8    12498.39    12886.88    865.97 o 
   9  11   8       53.89       95.70    101.73 o 
  10  11   8     1365.97     1366.18    237.60 o 
  11  11   8      480.48      363.41    210.76 o 
 -11  12   8    10256.96    12339.12   2528.45 o 
 -10  12   8       21.00      303.51    420.35 o 
  -9  12   8     1478.63     1683.51    656.28 o 
  -8  12   8       19.49      -84.21    340.52 o 
  -7  12   8      533.89      243.86    399.54 o 
  -6  12   8      479.97      383.89     59.14 o 
  -5  12   8    31256.04    27325.96   2414.53 o 
  -4  12   8    12249.73    12714.72    685.71 o 
  -3  12   8      705.32      713.07     95.59 o 
  -2  12   8     2932.21     3082.34    292.66 o 
  -1  12   8     3868.42     3875.60    133.03 o 
   0  12   8       80.49      136.24     82.75 o 
   1  12   8    14193.51    14497.85    485.15 o 
   2  12   8     7638.06     8312.13    358.96 o 
   3  12   8    22946.18    24126.17    919.83 o 
   4  12   8     4635.58     4903.47    223.16 o 
   5  12   8    14012.55    13787.70    451.56 o 
   6  12   8     1374.11     1700.59    142.11 o 
   7  12   8     1345.29     1308.22    123.43 o 
   8  12   8      138.90      399.95    287.07 o 
   9  12   8     2752.94     2507.34    234.98 o 
  10  12   8     1655.19     1803.35    222.28 o 
 -11  13   8     5980.30     6469.46   1903.23 o 
 -10  13   8     2818.69     2912.11    861.24 o 
  -9  13   8     6764.10     9111.15   1479.91 o 
  -8  13   8      382.71      750.08    830.76 o 
  -7  13   8    11809.04    13899.44   2583.56 o 
  -6  13   8      259.97      289.52    194.93 o 
  -5  13   8       86.43      141.48     79.39 o 
  -4  13   8     3020.52     2971.09    620.76 o 
  -3  13   8     1501.95     1664.20    179.31 o 
  -2  13   8       70.49      213.94    126.23 o 
  -1  13   8    38713.00    38431.47   1157.47 o 
   0  13   8     7354.80     7006.47    244.02 o 
   1  13   8     7193.73     7324.96    296.27 o 
   2  13   8      338.99      345.03     97.11 o 
   3  13   8      325.14      231.36    105.61 o 
   4  13   8      742.26      892.22    114.83 o 
   5  13   8     2445.71     2457.91    266.15 o 
   6  13   8      575.35      521.03     69.68 o 
   7  13   8    23680.07    23661.90   1274.79 o 
   8  13   8     1093.42      841.79    268.08 o 
   9  13   8     1519.51     1824.98    245.31 o 
 -10  14   8      825.41      881.74    594.96 o 
  -9  14   8      596.82      597.24    535.46 o 
  -8  14   8      859.91     1226.85    918.04 o 
  -7  14   8       33.09      -51.11    344.83 o 
  -6  14   8    13491.10     9434.95   3992.68 o 
  -5  14   8     5056.83     4221.06    528.61 o 
  -4  14   8    14888.13    13767.49   2044.59 o 
  -3  14   8      973.35     1372.79    203.83 o 
  -2  14   8     2109.27     2216.20    256.02 o 
  -1  14   8     3166.11     3258.53    157.07 o 
   0  14   8     1078.38     1115.31     89.37 o 
   1  14   8      902.02     1022.01    145.10 o 
   2  14   8    18611.55    19242.03    666.88 o 
   3  14   8     1887.89     1915.96    160.09 o 
   4  14   8    10384.60    10792.57    402.08 o 
   5  14   8      797.78      936.51    132.68 o 
   6  14   8     3897.77     3579.14    223.25 o 
   7  14   8        9.99      -99.64    142.11 o 
   8  14   8      152.96      326.15    196.37 o 
   9  14   8      181.96      -20.89    114.94 o 
  -9  15   8     2889.59     3708.52   1553.74 o 
  -8  15   8     8183.19     9662.33   1541.78 o 
  -7  15   8     3122.19     3515.64    917.29 o 
  -6  15   8     2456.07     2537.38    789.16 o 
  -5  15   8        6.01      179.54     86.60 o 
  -4  15   8     1143.05     1087.60    217.50 o 
  -3  15   8     1398.27     1916.77    977.88 o 
  -2  15   8     4392.43     4747.48    338.23 o 
  -1  15   8     5849.48     5923.41    262.65 o 
   0  15   8    26838.75    27338.39    853.12 o 
   1  15   8     2918.57     3327.34    194.88 o 
   2  15   8      252.77      264.79     94.04 o 
   3  15   8       50.58       68.74    125.86 o 
   4  15   8      632.93      672.99    126.21 o 
   5  15   8      845.90     1040.71    153.85 o 
   6  15   8    11783.57    12169.03    736.94 o 
   7  15   8     2698.18     2730.26    342.42 o 
   8  15   8     5087.78     5338.41    560.82 o 
  -7  16   8     1012.43      784.46    566.06 o 
  -6  16   8     1287.08     1264.33    962.60 o 
  -5  16   8    26751.15    21488.00   5540.98 o 
  -4  16   8     1338.12     1547.67    291.71 o 
  -3  16   8     3428.19     3800.17    505.33 o 
  -2  16   8       22.15       52.15    142.05 o 
  -1  16   8     1091.22     1202.64    113.61 o 
   0  16   8       84.26       50.53     58.24 o 
   1  16   8     4660.79     5159.59    257.72 o 
   2  16   8     1075.85     1200.76    141.76 o 
   3  16   8    13557.68    14735.93    600.45 o 
   4  16   8       40.13      -30.55     85.03 o 
   5  16   8     6187.07     6583.79    483.33 o 
   6  16   8      372.79      294.82    185.54 o 
   7  16   8      486.87      574.00    239.34 o 
  -4  17   8      507.01      540.06    309.13 o 
  -3  17   8      471.42      687.36    234.83 o 
  -2  17   8     5938.25     7657.80    536.32 o 
  -1  17   8    12414.82    13345.53    774.48 o 
   0  17   8     6086.18     5460.85    486.11 o 
   1  17   8     1270.90     1382.12    160.91 o 
   2  17   8       84.82      156.46     94.01 o 
   3  17   8      554.62      506.33    116.82 o 
   4  17   8       48.02      203.31    114.00 o 
   5  17   8       97.28      -18.59    126.93 o 
   6  17   8     3671.91     4166.05    704.21 o 
  -4  18   8    14434.09    12616.74   1110.18 o 
  -3  18   8      712.67      824.08    341.61 o 
  -2  18   8      915.38      900.61    241.44 o 
  -1  18   8      168.25       41.58    135.37 o 
   0  18   8      637.10      702.83    179.03 o 
   1  18   8      359.05      184.63     91.64 o 
   2  18   8    10272.71    10280.18    425.34 o 
   3  18   8       10.80      -28.96     68.89 o 
   4  18   8     8047.91     8309.51    787.29 o 
  -3  19   8     1621.21     1082.39    370.32 o 
  -2  19   8     1091.87     1605.95    322.90 o 
  -1  19   8     9054.26     9167.55    571.61 o 
   0  19   8     9141.62     9954.57    735.35 o 
   1  19   8     1367.64     1026.17    334.65 o 
 -13   0   9    11903.60    12707.88    722.30 o 
 -11   0   9    13669.36    14395.29    577.56 o 
  -9   0   9     1177.58     1396.90    146.03 o 
  -7   0   9    17569.12    18393.58   1118.95 o 
  -5   0   9    79186.22    74489.21   6818.67 o 
  -3   0   9      494.28      744.19     79.19 o 
  -1   0   9   117546.77   116182.36   5751.71 o 
   1   0   9    29673.66    28225.19    975.43 o 
   3   0   9    21868.73    21039.21    845.93 o 
   5   0   9    49328.28    53909.14   1961.06 o 
   7   0   9     3210.27     3339.75    220.15 o 
   9   0   9     5959.22     6514.55    361.96 o 
  11   0   9     6903.02     6998.75    439.25 o 
  13   0   9    17742.63    14404.41   2232.33 o 
 -14   1   9     1594.03     1537.05    116.42 o 
 -13   1   9      174.96      232.67     73.74 o 
 -12   1   9      237.69      197.37     87.03 o 
 -11   1   9     7321.06     8028.24    303.65 o 
 -10   1   9    31514.44    35030.68   1086.40 o 
  -9   1   9     1579.38     1834.86    161.00 o 
  -8   1   9     5132.17     5673.87    244.15 o 
  -7   1   9    13070.68    13423.62    555.22 o 
  -6   1   9    27313.29    28142.08   1080.74 o 
  -5   1   9    12850.94    12035.60    351.25 o 
  -4   1   9     5530.07     5469.27    170.14 o 
  -3   1   9    47156.95    49436.23   1339.73 o 
  -2   1   9    16827.84    16007.18    363.33 o 
  -1   1   9     1749.66     1818.33     80.57 o 
   0   1   9    20253.91    20549.92    490.19 o 
   1   1   9    19081.00    17772.98    435.64 o 
   2   1   9    20515.86    19927.13    505.71 o 
   3   1   9     2897.01     2923.41    143.94 o 
   4   1   9     1614.39     1728.39     92.53 o 
   5   1   9      598.82      604.14     70.94 o 
   6   1   9     8414.28     8214.54    223.53 o 
   7   1   9    17707.94    18148.00    483.87 o 
   8   1   9    11207.79    11299.34    363.97 o 
   9   1   9    10837.42    11218.95    424.59 o 
  10   1   9    10753.41    11301.27    406.45 o 
  11   1   9      742.95      741.37    115.54 o 
  12   1   9      348.65      316.97    128.82 o 
  13   1   9      905.94      806.67    173.87 o 
 -14   2   9     9731.26    10151.41    557.49 o 
 -13   2   9     2444.24     2324.03    150.22 o 
 -12   2   9    15191.53    15765.18    465.96 o 
 -11   2   9       75.69      112.81     61.97 o 
 -10   2   9     4390.32     4659.95    217.08 o 
  -9   2   9       37.19      104.60     56.36 o 
  -8   2   9      136.06      174.72     54.20 o 
  -7   2   9     4559.68     4895.37    181.36 o 
  -6   2   9    46511.96    46520.82   2286.85 o 
  -5   2   9      135.89      139.34     44.63 o 
  -4   2   9    29363.48    27937.99    838.93 o 
  -3   2   9     2503.77     2734.09    104.73 o 
  -2   2   9    21468.29    20618.32    508.40 o 
  -1   2   9      972.06     1003.03     67.27 o 
   0   2   9       85.39      174.94     47.39 o 
   1   2   9     1307.87     1298.29     71.71 o 
   2   2   9    47879.71    46130.12   1315.64 o 
   3   2   9      281.91      287.76     54.86 o 
   4   2   9    10373.86    10788.31    270.14 o 
   5   2   9       62.57       60.32     53.76 o 
   6   2   9    38095.56    37788.23    969.54 o 
   7   2   9     2610.28     2778.96    136.94 o 
   8   2   9     4746.67     4778.77    190.45 o 
   9   2   9      778.27      735.92    100.92 o 
  10   2   9     3287.05     3859.40    235.45 o 
  11   2   9     1168.71     1213.42    148.37 o 
  12   2   9    13113.67    12294.20    666.40 o 
  13   2   9      472.24      466.04    169.57 o 
 -14   3   9      512.74      270.86    179.51 o 
 -13   3   9     3384.46     3108.57    278.65 o 
 -12   3   9      514.57      573.77     95.13 o 
 -11   3   9    11356.78    11618.15    349.55 o 
 -10   3   9     6704.92     7045.60    245.23 o 
  -9   3   9    22537.39    22988.84    706.05 o 
  -8   3   9       70.47      123.52     46.08 o 
  -7   3   9    15125.11    14962.51    827.49 o 
  -6   3   9    16216.20    15560.33    436.14 o 
  -5   3   9     6155.25     5924.40    158.64 o 
  -4   3   9     7548.91     7247.48    225.93 o 
  -3   3   9    44928.29    44691.49   1205.59 o 
  -2   3   9     3575.36     3755.28    132.93 o 
  -1   3   9     4859.33     4660.50    139.95 o 
   0   3   9    30913.64    31441.78    883.75 o 
   1   3   9    57847.07    57360.56   1558.69 o 
   2   3   9     8100.97     8020.80    210.18 o 
   3   3   9     1649.11     1730.20     94.51 o 
   4   3   9     3223.74     3142.20    128.51 o 
   5   3   9    10171.88    10393.85    297.10 o 
   6   3   9     4916.80     5244.51    199.13 o 
   7   3   9    12912.49    12718.57    363.57 o 
   8   3   9     6272.66     6551.93    257.24 o 
   9   3   9    18568.30    18800.58    643.18 o 
  10   3   9     2111.76     2336.78    171.18 o 
  11   3   9     2718.61     3148.97    283.96 o 
  12   3   9        1.18     -107.52    107.52 o 
  13   3   9     1057.46     1180.38    223.23 o 
 -14   4   9     3363.03     3335.66    993.53 o 
 -13   4   9     9408.90    11611.11   1269.15 o 
 -12   4   9      401.68      410.41     79.25 o 
 -11   4   9    10186.91    10151.08    394.83 o 
 -10   4   9      911.65      962.89     73.34 o 
  -9   4   9      678.23      603.45     67.03 o 
  -8   4   9        8.43       10.70     32.95 o 
  -7   4   9     9115.98     8517.30    442.49 o 
  -6   4   9     7946.82     8040.24    381.30 o 
  -5   4   9    47213.41    46182.91   1286.96 o 
  -4   4   9      438.24      830.26    111.27 o 
  -3   4   9     5843.57     5577.85    171.64 o 
  -2   4   9     9745.91     9844.39    252.32 o 
  -1   4   9    22072.32    22430.24    566.96 o 
   0   4   9      255.32      194.11     43.42 o 
   1   4   9    66175.27    69284.19   1968.94 o 
   2   4   9      147.23      234.41     49.82 o 
   3   4   9     3815.89     3682.22    126.92 o 
   4   4   9    10605.26    11485.35    287.02 o 
   5   4   9    29906.94    30210.90    823.50 o 
   6   4   9     1075.33     1258.85     92.26 o 
   7   4   9     1113.14     1176.73     94.41 o 
   8   4   9      342.87      251.79     77.98 o 
   9   4   9     4085.11     4015.15    212.98 o 
  10   4   9     1400.27     1309.44    134.45 o 
  11   4   9     4383.09     4924.98    347.30 o 
  12   4   9     1237.56     1443.91    246.57 o 
  13   4   9    19174.88    18743.45   1193.34 o 
 -14   5   9     1840.13     2013.28    596.37 o 
 -13   5   9     3293.69     4474.88   1231.49 o 
 -12   5   9       34.23      389.25    491.07 o 
 -11   5   9      906.79     1019.55    141.45 o 
 -10   5   9    12588.31    13604.42    797.81 o 
  -9   5   9     3379.65     2896.49    168.03 o 
  -8   5   9     8580.30     7126.42    716.04 o 
  -7   5   9      679.83      674.80     70.97 o 
  -6   5   9    28036.63    24815.71   1346.44 o 
  -5   5   9      486.87      549.41     35.68 o 
  -4   5   9     9404.85    10229.77    209.81 o 
  -3   5   9     6085.06     6442.06    206.06 o 
  -2   5   9    32652.57    33975.00    781.49 o 
  -1   5   9       52.12      109.28     39.28 o 
   0   5   9    23453.65    23097.49    541.72 o 
   1   5   9    44591.12    48345.98   1264.93 o 
   2   5   9    47392.27    47577.43   1299.97 o 
   3   5   9     4880.12     5024.56    173.89 o 
   4   5   9     7824.95     7657.75    218.70 o 
   5   5   9       48.61       24.86     43.49 o 
   6   5   9    15218.27    15208.34    463.01 o 
   7   5   9     2632.53     2752.18    124.49 o 
   8   5   9    15691.36    14796.65    455.69 o 
   9   5   9     1144.35     1159.65    106.57 o 
  10   5   9    12028.84    12385.53    525.77 o 
  11   5   9     1832.27     2028.61    253.21 o 
  12   5   9      169.48      315.75    212.47 o 
 -14   6   9     9662.39    12255.62   1614.83 o 
 -13   6   9     1898.11     2494.22    664.25 o 
 -12   6   9     8353.58    10868.09   1931.45 o 
 -11   6   9      315.13      194.02    199.19 o 
 -10   6   9     1245.60     1195.05    110.73 o 
  -9   6   9     7326.63     7326.20    512.49 o 
  -8   6   9      247.82      206.40     89.11 o 
  -7   6   9     6985.68     6479.85    308.18 o 
  -6   6   9    34024.80    33727.66   1051.61 o 
  -5   6   9     1380.27     1201.04     80.61 o 
  -4   6   9    22558.40    23047.12    683.24 o 
  -3   6   9    14243.48    13758.64    371.24 o 
  -2   6   9    19448.42    19453.64    433.65 o 
  -1   6   9      318.79      481.58     47.08 o 
   0   6   9     3498.49     3689.47    115.66 o 
   1   6   9     3628.00     3690.31    138.13 o 
   2   6   9    34277.13    34252.04    902.43 o 
   3   6   9    10687.36    11094.91    306.77 o 
   4   6   9    11357.98    10958.19    289.40 o 
   5   6   9     7967.53     7930.08    241.35 o 
   6   6   9     9749.72     9353.95    367.47 o 
   7   6   9       84.46       46.83     80.05 o 
   8   6   9     1212.48     1090.06    100.37 o 
   9   6   9      533.42      460.44     89.44 o 
  10   6   9     1216.04     1181.45    137.22 o 
  11   6   9     3695.34     3187.73    340.50 o 
  12   6   9    12348.45    11968.96    761.46 o 
 -13   7   9      287.50      419.51    397.10 o 
 -12   7   9     1400.21     1600.86    402.59 o 
 -11   7   9     9693.27    11382.58   1389.94 o 
 -10   7   9     6913.69     7855.52   1333.51 o 
  -9   7   9     6499.77     6103.25    709.21 o 
  -8   7   9      122.15       -6.65     60.54 o 
  -7   7   9     8180.30     8179.70    367.57 o 
  -6   7   9     5236.42     5183.68    159.65 o 
  -5   7   9    12053.41    11789.05    376.85 o 
  -4   7   9     2045.03     1920.88    133.29 o 
  -3   7   9    27445.19    28535.10    920.88 o 
  -2   7   9      371.59      464.94     55.48 o 
  -1   7   9    20780.31    21273.02    536.41 o 
   0   7   9     3759.62     3702.05    142.65 o 
   1   7   9    31217.98    31452.76    837.78 o 
   2   7   9      625.00      705.60     67.09 o 
   3   7   9    12513.54    12349.25    345.24 o 
   4   7   9      202.69      262.12     65.56 o 
   5   7   9     8049.07     8767.58    397.73 o 
   6   7   9      486.92      525.88    131.10 o 
   7   7   9    13043.54    12830.62    529.18 o 
   8   7   9     1818.38     1736.05    207.62 o 
   9   7   9    29344.64    27729.78   1251.18 o 
  10   7   9       36.59       -7.91     89.17 o 
  11   7   9      657.14      755.59    224.63 o 
  12   7   9      592.55      733.84    208.96 o 
 -13   8   9     9263.53    11197.81   1555.27 o 
 -12   8   9     1683.62     1641.95    615.78 o 
 -11   8   9     3140.58     3667.48    802.91 o 
 -10   8   9     5100.86     6716.24   1594.96 o 
  -9   8   9      741.88      826.07    282.60 o 
  -8   8   9      143.64      195.01     68.64 o 
  -7   8   9     9031.54     8808.89    335.57 o 
  -6   8   9    12027.88    11650.76    594.43 o 
  -5   8   9    32128.41    32121.97   1085.56 o 
  -4   8   9     3003.23     3313.26    238.15 o 
  -3   8   9     4314.36     4672.56    181.66 o 
  -2   8   9    23968.39    23206.69    672.28 o 
  -1   8   9    13764.77    13225.14    444.20 o 
   0   8   9     5719.96     5761.73    203.62 o 
   1   8   9    10208.84    10362.65    306.16 o 
   2   8   9     7065.61     6785.98    230.24 o 
   3   8   9     8211.34     7727.11    227.52 o 
   4   8   9    18644.59    17345.35    822.06 o 
   5   8   9    26944.62    25716.22    957.98 o 
   6   8   9     4677.16     4911.90    214.85 o 
   7   8   9      676.83      737.93     83.42 o 
   8   8   9       14.63       -0.30     51.63 o 
   9   8   9     2347.87     2265.09    209.02 o 
  10   8   9     5827.16     5792.10    312.28 o 
  11   8   9     4007.38     4288.58    389.24 o 
  12   8   9     2852.14     2861.86    608.10 o 
 -13   9   9      198.45      114.31    363.03 o 
 -12   9   9      521.78      638.61    479.75 o 
 -11   9   9        1.76     -441.35    441.35 o 
 -10   9   9    14439.21    16470.29   2029.27 o 
  -9   9   9       24.01      -28.77    480.74 o 
  -8   9   9    18551.84    20778.69   3075.10 o 
  -7   9   9       35.11     -188.84    202.52 o 
  -6   9   9     8182.44     7971.85    466.68 o 
  -5   9   9     2043.61     2163.76    132.06 o 
  -4   9   9     1064.62     1146.11    199.69 o 
  -3   9   9     1009.99     1255.78    238.13 o 
  -2   9   9    24706.03    24643.22    870.18 o 
  -1   9   9     3671.27     3793.70    155.45 o 
   0   9   9     8637.94     8797.46    596.87 o 
   1   9   9     3791.01     3905.10    183.08 o 
   2   9   9    38493.73    38075.27   1039.74 o 
   3   9   9     2031.13     2128.45    111.87 o 
   4   9   9      873.62      991.22     81.71 o 
   5   9   9     2780.83     2914.90    139.66 o 
   6   9   9     8203.81     7962.45    246.50 o 
   7   9   9     3999.15     4016.02    187.30 o 
   8   9   9    15207.18    14670.66    749.91 o 
   9   9   9        3.52     -103.03    103.03 o 
  10   9   9    16223.02    16742.79    980.73 o 
  11   9   9        2.13      -47.49    182.02 o 
 -12  10   9     4424.29     6557.94   1237.26 o 
 -11  10   9     1184.93     1809.55    675.99 o 
 -10  10   9     1148.95     1232.46    586.70 o 
  -9  10   9     4344.64     6631.59   1620.95 o 
  -8  10   9        7.37      -23.17    292.92 o 
  -7  10   9    15742.93    13657.96   1121.43 o 
  -6  10   9    14115.84    12869.49    499.33 o 
  -5  10   9     7772.40     7706.66    325.33 o 
  -4  10   9    13315.79    13511.40    514.25 o 
  -3  10   9    13834.95    14174.27    496.68 o 
  -2  10   9     7159.45     7211.15    318.90 o 
  -1  10   9     1244.36     1475.34    142.62 o 
   0  10   9     1162.09     1361.60    110.89 o 
   1  10   9      966.33      995.23     75.45 o 
   2  10   9     2504.21     2758.20    155.34 o 
   3  10   9    15996.08    15858.82    448.16 o 
   4  10   9     6479.35     6519.19    226.47 o 
   5  10   9    17594.49    17946.88    519.68 o 
   6  10   9    13033.40    13137.00    430.39 o 
   7  10   9     1571.84     1896.04    182.84 o 
   8  10   9      255.38      235.20     71.24 o 
   9  10   9      583.17      601.01    147.65 o 
  10  10   9     3378.88     3605.70    448.54 o 
  11  10   9     5430.47     5331.65    572.81 o 
 -12  11   9     1320.94     1147.68    628.72 o 
 -11  11   9     9583.64    11470.86   1719.58 o 
 -10  11   9      847.19     1539.03   1045.43 o 
  -9  11   9    15679.57    16142.21   2856.47 o 
  -8  11   9      936.89     1404.06    601.29 o 
  -7  11   9    10838.84     9061.27   1007.47 o 
  -6  11   9      181.74       99.39     63.21 o 
  -5  11   9     3249.14     2976.63    139.52 o 
  -4  11   9      727.10      831.04    139.82 o 
  -3  11   9     8254.27     8499.87    343.21 o 
  -2  11   9     2186.18     2253.79    191.76 o 
  -1  11   9    19757.26    19432.46    729.91 o 
   0  11   9       16.63       31.75     43.00 o 
   1  11   9    15196.48    14825.79    468.46 o 
   2  11   9     1825.43     2147.32    161.62 o 
   3  11   9     6232.67     6291.59    284.27 o 
   4  11   9      346.65      438.09     80.09 o 
   5  11   9    17621.70    17150.89    570.08 o 
   6  11   9      613.76      709.70    113.20 o 
   7  11   9     3384.07     3499.40    242.29 o 
   8  11   9      193.91      303.20    156.80 o 
   9  11   9    21753.88    22634.62    961.23 o 
  10  11   9       14.28      -69.86    140.43 o 
 -11  12   9      418.30      863.05    606.81 o 
 -10  12   9     3825.18     5391.37   1768.92 o 
  -9  12   9      310.54      515.22    465.17 o 
  -8  12   9      107.24     -129.53    374.59 o 
  -7  12   9      869.32      424.95    244.54 o 
  -6  12   9    18263.80    14546.67   1829.28 o 
  -5  12   9     3258.17     3068.61    187.20 o 
  -4  12   9     5207.12     5301.83    463.57 o 
  -3  12   9     3792.31     3643.08    244.45 o 
  -2  12   9    20859.24    20700.88    866.54 o 
  -1  12   9     3411.38     3366.44    248.77 o 
   0  12   9     2054.47     2202.43    111.33 o 
   1  12   9     1461.61     1642.32    121.69 o 
   2  12   9     4135.62     4562.83    223.85 o 
   3  12   9     3725.39     3727.98    175.08 o 
   4  12   9    24284.33    24398.28    789.48 o 
   5  12   9     9511.39     9921.80    424.46 o 
   6  12   9     5592.95     5088.49    231.59 o 
   7  12   9       15.92       25.81     76.17 o 
   8  12   9      205.23      388.59    176.69 o 
   9  12   9      436.94      474.04    136.04 o 
  10  12   9     2854.64     2837.30    334.30 o 
 -11  13   9      152.34       84.15    416.48 o 
 -10  13   9     7904.98     9767.59   2276.98 o 
  -9  13   9     2430.59     4158.34   1006.69 o 
  -8  13   9    13066.06    15995.80   2155.54 o 
  -7  13   9     5222.61     6872.74   1284.96 o 
  -6  13   9     3286.97     3481.98   1179.00 o 
  -5  13   9      267.29      274.11     80.17 o 
  -4  13   9       61.15      237.03    147.36 o 
  -3  13   9      548.11      723.16    161.19 o 
  -2  13   9    21871.96    21699.78    920.86 o 
  -1  13   9     2698.10     2763.65    260.84 o 
   0  13   9    12086.31    12122.18    411.69 o 
   1  13   9       96.60      195.57     95.70 o 
   2  13   9    18085.03    18939.97    686.24 o 
   3  13   9     1835.79     2004.97    137.51 o 
   4  13   9     9500.10     9721.74    400.35 o 
   5  13   9     1313.52     1252.49    153.85 o 
   6  13   9     7266.33     7050.76    350.69 o 
   7  13   9      336.62      180.95    178.06 o 
   8  13   9     7000.78     6834.91    518.54 o 
   9  13   9     2229.80     2306.90    236.52 o 
 -10  14   9      432.42      293.13    464.14 o 
  -9  14   9     2372.34     2674.39    875.61 o 
  -8  14   9       64.73      -34.73    360.31 o 
  -7  14   9     7555.82     9218.57   2420.59 o 
  -6  14   9     1570.53      719.59    278.83 o 
  -5  14   9     3639.26     3215.46    336.32 o 
  -4  14   9      325.50      265.73     96.44 o 
  -3  14   9    21112.87    21049.01    820.64 o 
  -2  14   9     3561.72     3931.44    251.86 o 
  -1  14   9     1745.06     1950.29    194.91 o 
   0  14   9       32.05      -11.10     78.31 o 
   1  14   9     5435.67     5950.90    320.71 o 
   2  14   9      567.85      788.07    161.99 o 
   3  14   9    13989.03    14314.23    562.71 o 
   4  14   9     3735.38     3715.55    316.68 o 
   5  14   9    17310.11    17408.46    639.50 o 
   6  14   9      508.54      462.79     85.14 o 
   7  14   9      569.69      649.27    247.98 o 
   8  14   9        9.01     -135.38    157.89 o 
  -9  15   9     6352.22     8940.62   1625.00 o 
  -8  15   9     2940.25     3970.75   1673.65 o 
  -7  15   9     4966.87     5844.79   1199.15 o 
  -6  15   9     3563.62     4132.18   1032.69 o 
  -5  15   9      912.50      835.50    409.85 o 
  -4  15   9      308.25      324.13    146.96 o 
  -3  15   9     7831.83     7888.51    389.89 o 
  -2  15   9     1915.32     1931.39    179.39 o 
  -1  15   9    11611.74    11891.09    538.32 o 
   0  15   9     2277.00     2342.71    132.50 o 
   1  15   9     7118.57     7619.29    359.53 o 
   2  15   9     2555.93     2926.31    174.32 o 
   3  15   9     6134.95     6728.54    297.42 o 
   4  15   9     1133.98     1064.33    115.94 o 
   5  15   9    10033.88     9565.08    378.24 o 
   6  15   9     1619.49     1928.36    514.14 o 
   7  15   9     3133.72     3711.70    475.88 o 
  -7  16   9      515.16      334.50    482.40 o 
  -6  16   9    15886.51    20854.52   2800.06 o 
  -5  16   9        7.91      224.71    151.66 o 
  -4  16   9    11059.85    11050.17   1173.73 o 
  -3  16   9     1364.34     1714.77    320.52 o 
  -2  16   9     9487.35     9901.49    463.91 o 
  -1  16   9      141.93      339.27    138.82 o 
   0  16   9     6619.62     6147.80    279.85 o 
   1  16   9       19.60       54.40     86.66 o 
   2  16   9     4088.77     4345.14    228.65 o 
   3  16   9       29.94        9.26     68.51 o 
   4  16   9    15713.12    16247.95    593.04 o 
   5  16   9      724.81      731.32    128.46 o 
   6  16   9     5034.57     6036.17    803.30 o 
  -4  17   9      172.60      186.38    120.27 o 
  -3  17   9     2419.15     2714.58    250.70 o 
  -2  17   9    13095.10    13716.16    794.37 o 
  -1  17   9     6411.27     6195.33    430.20 o 
   0  17   9     1470.09     1452.57    118.46 o 
   1  17   9     2694.78     2679.33    251.81 o 
   2  17   9    10728.37    10915.02    511.17 o 
   3  17   9      269.84      207.22     91.76 o 
   4  17   9      352.34      278.63    115.96 o 
   5  17   9     1201.95      474.62    296.96 o 
  -4  18   9        5.48      118.57    130.23 o 
  -3  18   9     6719.45     7134.44    607.84 o 
  -2  18   9      352.93      289.46    179.07 o 
  -1  18   9      576.23      763.54    192.85 o 
   0  18   9      659.31      577.14    169.06 o 
   1  18   9     3951.27     4293.97    382.62 o 
   2  18   9      874.21      759.93    220.79 o 
   3  18   9     8404.67     8110.89    473.00 o 
  -2  19   9     3423.26     2834.36    381.90 o 
  -1  19   9     3559.34     3356.53    375.02 o 
   0  19   9     7191.93     7371.98    510.16 o 
 -14   0  10     6058.83     5638.70    479.92 o 
 -12   0  10    18312.33    19613.74    859.63 o 
 -10   0  10     9224.09    10236.81    487.68 o 
  -8   0  10      586.30      748.02    117.04 o 
  -6   0  10    17448.58    16607.26   1670.70 o 
  -4   0  10    62251.26    58673.76   2411.94 o 
  -2   0  10    55794.70    56859.47   2304.38 o 
   0   0  10    13639.50    14030.35    524.23 o 
   2   0  10      432.76      576.19    101.26 o 
   4   0  10    79856.84    82713.29   4081.13 o 
   6   0  10      631.62      641.17    115.45 o 
   8   0  10    12406.20    13570.49    783.24 o 
  10   0  10    13553.02    14332.51    956.74 o 
  12   0  10    21380.21    20497.27   1197.22 o 
 -14   1  10     5825.10     5686.40    601.62 o 
 -13   1  10      713.38      705.91    113.57 o 
 -12   1  10       41.90       42.17     55.71 o 
 -11   1  10     2270.35     2599.20    129.81 o 
 -10   1  10      941.96     1160.24     97.27 o 
  -9   1  10     7593.68     8151.44    289.37 o 
  -8   1  10    38878.21    41870.03   1478.97 o 
  -7   1  10    24421.12    24611.80    747.56 o 
  -6   1  10     1101.98     1077.14     78.14 o 
  -5   1  10     1269.22     1322.17     89.88 o 
  -4   1  10      961.35     1026.89     69.59 o 
  -3   1  10     3335.67     3538.72    135.22 o 
  -2   1  10     1667.84     1344.80     82.60 o 
  -1   1  10    51521.75    48675.21   1358.12 o 
   0   1  10    71437.19    71692.51   2251.41 o 
   1   1  10    10663.62    10630.92    281.52 o 
   2   1  10      129.72      129.58     45.81 o 
   3   1  10     5613.08     5723.47    184.47 o 
   4   1  10     3051.36     3300.45    124.67 o 
   5   1  10      345.72      366.54     55.70 o 
   6   1  10    12042.27    12197.69    367.38 o 
   7   1  10    17297.61    17899.33    534.55 o 
   8   1  10     6108.74     6674.87    303.98 o 
   9   1  10    10573.65    10960.77    577.99 o 
  10   1  10     5387.71     5342.04    267.80 o 
  11   1  10     1502.11     1562.55    221.22 o 
  12   1  10       56.98      158.24     99.15 o 
  13   1  10      133.20       85.51    100.51 o 
 -14   2  10      199.42       80.99    101.53 o 
 -13   2  10    12957.29    13727.48    480.48 o 
 -12   2  10     1394.60     1473.38    140.68 o 
 -11   2  10    16795.24    18413.20    531.09 o 
 -10   2  10        8.09      102.45     69.73 o 
  -9   2  10      877.48     1141.90    131.55 o 
  -8   2  10      782.25      918.38     86.28 o 
  -7   2  10    12314.54    13326.35    450.94 o 
  -6   2  10        5.87      -24.17     36.27 o 
  -5   2  10    12682.86    12142.12    348.77 o 
  -4   2  10     1856.91     1743.95    122.29 o 
  -3   2  10    75227.94    75044.00   2504.18 o 
  -2   2  10     1293.54     1266.95    100.42 o 
  -1   2  10     1932.19     2116.82    138.43 o 
   0   2  10     4522.41     4590.48    140.93 o 
   1   2  10      852.33      939.67     74.54 o 
   2   2  10     1295.06     1256.37     76.20 o 
   3   2  10    37046.50    37229.61    945.01 o 
   4   2  10      470.03      464.44     63.36 o 
   5   2  10    50425.71    49927.33   1453.82 o 
   6   2  10     1801.64     1698.57    106.33 o 
   7   2  10     1772.60     1880.91    128.97 o 
   8   2  10      173.92      122.56     70.66 o 
   9   2  10        7.11      -23.86     63.51 o 
  10   2  10     1355.03     1518.02    140.81 o 
  11   2  10    27276.56    26215.18    943.94 o 
  12   2  10      775.00      575.55    132.70 o 
 -14   3  10     2989.71     3196.26    335.95 o 
 -13   3  10      304.52      212.03     73.92 o 
 -12   3  10      688.69      698.50     82.32 o 
 -11   3  10     1305.04     1350.54     92.48 o 
 -10   3  10      369.33      412.50     63.43 o 
  -9   3  10      457.68      543.44     67.88 o 
  -8   3  10    37944.21    36359.22   3201.37 o 
  -7   3  10    22598.11    23867.51    729.54 o 
  -6   3  10     5257.64     5124.81    294.09 o 
  -5   3  10      991.33     1213.96     78.56 o 
  -4   3  10        4.44       89.76     40.99 o 
  -3   3  10     1881.56     1665.58     82.85 o 
  -2   3  10     2870.61     2547.07    108.61 o 
  -1   3  10    40733.87    40902.66   1135.82 o 
   0   3  10    73797.08    74464.67   2379.13 o 
   1   3  10     5065.67     4819.84    151.95 o 
   2   3  10     4567.31     4553.27    135.73 o 
   3   3  10    11333.45    11529.96    305.70 o 
   4   3  10     4286.72     4589.83    153.88 o 
   5   3  10     1750.04     1827.93    109.56 o 
   6   3  10     9735.07     9997.52    317.58 o 
   7   3  10     9083.40     9097.79    331.98 o 
   8   3  10    20493.67    21327.07    669.36 o 
   9   3  10     7027.27     7510.61    334.07 o 
  10   3  10     7186.99     7411.30    335.69 o 
  11   3  10      443.95      412.80    118.38 o 
  12   3  10     1432.14     1280.16    231.07 o 
 -14   4  10     3496.97     3271.44    500.42 o 
 -13   4  10      522.73      390.15    108.75 o 
 -12   4  10    15757.86    15373.16    779.38 o 
 -11   4  10     3723.73     3894.27    162.94 o 
 -10   4  10     9295.09     8736.58    463.33 o 
  -9   4  10      941.89      727.26    127.65 o 
  -8   4  10       66.35       67.51     44.90 o 
  -7   4  10       88.70      113.29     39.94 o 
  -6   4  10    10188.69     9762.17    444.20 o 
  -5   4  10     8819.39     8690.39    301.96 o 
  -4   4  10    61506.39    62190.15   1917.56 o 
  -3   4  10     2587.59     2698.39    102.39 o 
  -2   4  10    45394.68    45899.06   1346.30 o 
  -1   4  10     2010.74     2140.51    107.42 o 
   0   4  10    22782.64    23743.86    550.90 o 
   1   4  10     1129.71     1231.96     78.16 o 
   2   4  10     1414.58     1611.98    119.86 o 
   3   4  10     9316.83     9369.00    251.96 o 
   4   4  10    82162.84    85292.57   2755.38 o 
   5   4  10     9298.32     9409.48    316.13 o 
   6   4  10     2075.05     2190.63    143.79 o 
   7   4  10       68.28      -54.97     57.17 o 
   8   4  10     2094.33     2065.56    141.95 o 
   9   4  10     1152.11     1075.79    124.26 o 
  10   4  10     6508.62     5989.18    340.61 o 
  11   4  10      578.24      443.38     90.17 o 
  12   4  10     5456.84     5391.55    528.26 o 
 -14   5  10     2289.16     3848.97    761.49 o 
 -13   5  10      280.84      134.21    212.07 o 
 -12   5  10     2029.29     2621.26    500.86 o 
 -11   5  10     1175.63     1049.21    140.11 o 
 -10   5  10       38.49       17.66    100.49 o 
  -9   5  10     8831.17    10264.00    661.63 o 
  -8   5  10     8458.69     8969.22    700.98 o 
  -7   5  10    31530.04    30558.12   1849.91 o 
  -6   5  10       18.85      -11.04     25.80 o 
  -5   5  10      130.85      176.39     35.02 o 
  -4   5  10     1075.23     1621.59    163.02 o 
  -3   5  10     1598.28     1761.50    117.19 o 
  -2   5  10      982.25     1130.00     51.45 o 
  -1   5  10    45603.14    47887.66   1250.93 o 
   0   5  10    17852.89    19833.16    510.62 o 
   1   5  10    53484.00    53685.56   1481.68 o 
   2   5  10      417.10      453.28     54.39 o 
   3   5  10     4005.70     4004.53    165.18 o 
   4   5  10     2385.14     2518.54    119.81 o 
   5   5  10      134.52      177.35     58.05 o 
   6   5  10     5869.24     5883.63    229.51 o 
   7   5  10    26689.56    26405.88    792.39 o 
   8   5  10      368.38      304.03     72.63 o 
   9   5  10    21200.18    19371.79   1008.91 o 
  10   5  10     4208.00     4433.19    341.78 o 
  11   5  10     4011.70     3970.98    288.98 o 
  12   5  10      130.58      167.48    161.69 o 
 -14   6  10      347.72     -196.21    354.40 o 
 -13   6  10     8622.12     9531.63   1257.47 o 
 -12   6  10     4241.78     6125.62    532.85 o 
 -11   6  10    13838.93    12452.92   1644.72 o 
 -10   6  10     2093.61     2254.40    462.24 o 
  -9   6  10     1252.78      999.90    143.00 o 
  -8   6  10      242.55      234.70     50.44 o 
  -7   6  10     4882.35     4621.20    211.84 o 
  -6   6  10      102.61      118.78     63.66 o 
  -5   6  10    17653.71    17395.72    550.23 o 
  -4   6  10    38038.51    37399.14   1075.34 o 
  -3   6  10    32229.27    32741.09    930.66 o 
  -2   6  10      841.69      775.37     49.52 o 
  -1   6  10     1723.71     1815.89     79.72 o 
   0   6  10      125.31      138.71     52.69 o 
   1   6  10     1080.00     1261.22     77.26 o 
   2   6  10    11991.79    13208.07    364.95 o 
   3   6  10    32249.81    32123.61    872.92 o 
   4   6  10     3377.99     3550.18    152.85 o 
   5   6  10    20628.63    20349.37    586.95 o 
   6   6  10     5032.84     4837.82    244.86 o 
   7   6  10       81.69       86.40     56.64 o 
   8   6  10     1326.23     1183.08    150.63 o 
   9   6  10      596.91      600.46    118.23 o 
  10   6  10       63.00      101.98     83.31 o 
  11   6  10    10500.03    10739.11    651.22 o 
  12   6  10     4667.82     4479.09    454.70 o 
 -13   7  10       51.89      465.90    408.62 o 
 -12   7  10      894.22     1106.99    455.03 o 
 -11   7  10      507.95      271.85    340.56 o 
 -10   7  10     4330.19     5349.20    528.86 o 
  -9   7  10       19.88      -61.94     81.53 o 
  -8   7  10    34951.59    32663.09   2902.39 o 
  -7   7  10     2669.28     2402.69    147.41 o 
  -6   7  10    15927.58    15103.75    540.49 o 
  -5   7  10      262.57      255.88     75.14 o 
  -4   7  10      619.09      590.37     68.84 o 
  -3   7  10      387.64      397.77     42.81 o 
  -2   7  10    13508.24    12659.72    573.38 o 
  -1   7  10     7038.16     6764.39    197.18 o 
   0   7  10    86218.08    88247.64   2887.21 o 
   1   7  10     4355.21     4359.93    158.62 o 
   2   7  10     2404.73     2674.65    152.71 o 
   3   7  10     7021.08     6853.16    315.89 o 
   4   7  10      647.68      722.48     84.46 o 
   5   7  10      760.70      853.23     97.26 o 
   6   7  10     5572.51     5347.30    349.43 o 
   7   7  10        7.86      107.07     89.57 o 
   8   7  10    23780.78    22779.14    836.08 o 
   9   7  10     1303.81     1379.70    133.72 o 
  10   7  10     7307.27     6806.41    486.24 o 
  11   7  10      566.56      685.50    197.53 o 
  12   7  10     3209.08     3382.65    375.14 o 
 -13   8  10      856.13      932.40    815.48 o 
 -12   8  10    11419.69    12932.44   1657.48 o 
 -11   8  10    15545.94    18061.06   2042.78 o 
 -10   8  10     7879.06     9370.95    923.41 o 
  -9   8  10     1056.89     1089.25    252.37 o 
  -8   8  10     2036.17     1677.12    137.24 o 
  -7   8  10       20.45       81.17     44.26 o 
  -6   8  10    10164.53     9212.99    323.74 o 
  -5   8  10     3394.33     3846.57    203.52 o 
  -4   8  10    14767.88    15405.28    560.09 o 
  -3   8  10    13803.93    14142.94    480.51 o 
  -2   8  10    11841.46    11515.92    420.93 o 
  -1   8  10     1998.12     2043.05    128.77 o 
   0   8  10     2271.86     2578.55    123.24 o 
   1   8  10       27.40       53.35     62.73 o 
   2   8  10     1010.10      929.21     93.64 o 
   3   8  10    12921.04    12715.77    395.93 o 
   4   8  10    16535.52    15989.40   1020.81 o 
   5   8  10     7122.19     6767.08    288.37 o 
   6   8  10      466.42      518.05     72.93 o 
   7   8  10    10444.55     9516.51    337.15 o 
   8   8  10     3784.93     3750.85    220.77 o 
   9   8  10       98.87      135.86     61.30 o 
  10   8  10     5479.11     4933.78    562.85 o 
  11   8  10     4166.13     4793.90    487.59 o 
 -13   9  10      702.87     1369.89   1047.89 o 
 -12   9  10      114.06      301.60    396.03 o 
 -11   9  10     5119.84     6377.81   1116.83 o 
 -10   9  10     2235.29     3269.73    798.11 o 
  -9   9  10    19782.46    21705.46   1448.02 o 
  -8   9  10      350.77      255.62     50.01 o 
  -7   9  10    20443.90    19276.15   1053.89 o 
  -6   9  10       27.59       33.03     44.80 o 
  -5   9  10       51.56       37.63     47.43 o 
  -4   9  10      734.88      985.12     89.20 o 
  -3   9  10     1692.04     1699.10    119.09 o 
  -2   9  10     1986.65     2093.53    192.19 o 
  -1   9  10    17592.02    17247.29    554.43 o 
   0   9  10       35.23      108.85     62.17 o 
   1   9  10    34753.02    34428.15   1101.15 o 
   2   9  10     1447.68     1762.26    135.92 o 
   3   9  10     2962.44     2846.59    204.81 o 
   4   9  10     1331.73     1524.91    125.11 o 
   5   9  10      643.23      668.60     95.96 o 
   6   9  10      390.23      326.50     96.87 o 
   7   9  10    41631.17    41212.03   1446.61 o 
   8   9  10      372.49      248.20    104.62 o 
   9   9  10     9584.04     9389.58    542.34 o 
  10   9  10      698.39      718.30    238.41 o 
  11   9  10     1808.04     2133.53    389.07 o 
 -12  10  10     4622.21     6560.33   1844.83 o 
 -11  10  10     5078.40     7353.13   1236.14 o 
 -10  10  10     5131.83     7107.97    715.19 o 
  -9  10  10       17.29     -181.46    184.50 o 
  -8  10  10       65.07       42.68     31.13 o 
  -7  10  10     2189.30     1797.05    110.23 o 
  -6  10  10     1236.22     1379.35    187.37 o 
  -5  10  10     4075.19     3815.63    301.87 o 
  -4  10  10    33170.69    34089.44   1224.14 o 
  -3  10  10    15686.24    17055.88    653.70 o 
  -2  10  10       96.95      169.80     92.72 o 
  -1  10  10      798.77      888.07    112.30 o 
   0  10  10     5093.66     5075.97    226.19 o 
   1  10  10       23.78       49.50     69.69 o 
   2  10  10     4211.84     4583.12    197.54 o 
   3  10  10     6316.87     6358.05    300.88 o 
   4  10  10    11294.04    11418.24    347.10 o 
   5  10  10     4429.75     4834.07    223.62 o 
   6  10  10    12500.53    12086.30    380.11 o 
   7  10  10     2564.62     2268.58    161.69 o 
   8  10  10      156.20      187.45     96.77 o 
   9  10  10       62.62      101.07    124.56 o 
  10  10  10     3377.85     3100.82    336.44 o 
 -12  11  10      691.08      458.93    769.44 o 
 -11  11  10      146.89       91.82    378.72 o 
 -10  11  10     7231.56    10152.59   1545.79 o 
  -9  11  10     1297.27     2162.25    769.27 o 
  -8  11  10    15260.15    16451.23   2072.35 o 
  -7  11  10      135.33       77.26     60.48 o 
  -6  11  10    10696.06     9506.90    535.95 o 
  -5  11  10      344.65      332.26     94.27 o 
  -4  11  10     3428.90     3450.93    309.95 o 
  -3  11  10      804.84      743.26    132.00 o 
  -2  11  10     2386.63     2639.23    177.24 o 
  -1  11  10      307.47      410.06    143.80 o 
   0  11  10    44381.88    45484.26   2035.32 o 
   1  11  10     1227.07     1600.77    185.60 o 
   2  11  10     5828.32     5580.94    259.71 o 
   3  11  10      312.53      302.15     67.93 o 
   4  11  10      520.99      518.55     90.45 o 
   5  11  10      703.99      913.08    145.80 o 
   6  11  10     5870.64     5906.01    252.77 o 
   7  11  10     1419.52     1505.95    159.64 o 
   8  11  10    17424.25    19722.80   1458.61 o 
   9  11  10        8.96       49.99    116.76 o 
  10  11  10     3362.75     3636.95    364.19 o 
 -11  12  10    15723.10    19583.95   2587.91 o 
 -10  12  10     1100.99     1935.29    752.15 o 
  -9  12  10      309.63      590.64    508.46 o 
  -8  12  10      115.85       72.01    237.19 o 
  -7  12  10      290.04      284.08     80.54 o 
  -6  12  10      875.11     1136.06    293.39 o 
  -5  12  10    12640.84    11408.35    659.48 o 
  -4  12  10    11512.26    12325.64    578.96 o 
  -3  12  10    14239.96    14217.80    563.08 o 
  -2  12  10     1365.91     1406.92    163.48 o 
  -1  12  10     2871.48     3098.67    240.28 o 
   0  12  10      422.88      442.89    128.04 o 
   1  12  10       56.40      116.19    122.19 o 
   2  12  10      183.28      211.85     70.58 o 
   3  12  10    20558.67    20337.17    759.51 o 
   4  12  10    13231.74    13196.22    470.20 o 
   5  12  10     7768.24     7864.29    303.04 o 
   6  12  10     2315.53     2496.08    159.01 o 
   7  12  10     2809.99     3226.34    322.32 o 
   8  12  10      722.63      749.24    226.95 o 
   9  12  10      641.01      787.77    192.47 o 
 -10  13  10      723.23     1162.36    690.22 o 
  -9  13  10     8362.42     9843.93   2485.78 o 
  -8  13  10     2056.88     2245.21    808.60 o 
  -7  13  10    10352.61    11037.59   1424.54 o 
  -6  13  10     1901.27     1911.71    425.64 o 
  -5  13  10      892.92      825.85    122.66 o 
  -4  13  10       13.93       19.08    109.57 o 
  -3  13  10     2449.56     2719.20    240.38 o 
  -2  13  10     1526.60     1867.91    167.95 o 
  -1  13  10    14337.64    14869.82    692.77 o 
   0  13  10     2484.82     2669.24    243.85 o 
   1  13  10    27587.13    29225.88   1240.13 o 
   2  13  10      568.68      668.11     89.76 o 
   3  13  10      182.49      185.93    108.90 o 
   4  13  10      245.17      345.10    105.61 o 
   5  13  10     1298.37     1179.99    132.75 o 
   6  13  10      116.54      318.38     95.24 o 
   7  13  10    18666.19    19591.68   1034.28 o 
   8  13  10     2360.75     2380.36    330.83 o 
   9  13  10     5714.41     5265.11    451.95 o 
 -10  14  10     4769.77     5587.26   1329.28 o 
  -9  14  10        3.84     -119.66    641.80 o 
  -8  14  10     2220.30     2160.36    802.41 o 
  -7  14  10      294.52      262.87    465.98 o 
  -6  14  10     1111.16      936.49    309.96 o 
  -5  14  10     1458.88     1246.29    151.90 o 
  -4  14  10    28498.41    27643.48   1188.03 o 
  -3  14  10     2320.29     2831.50    240.10 o 
  -2  14  10     5882.67     5865.54    299.40 o 
  -1  14  10      662.97      727.84    139.27 o 
   0  14  10      298.24      349.29    133.71 o 
   1  14  10      505.00      455.90     77.25 o 
   2  14  10    15999.68    16118.94    607.45 o 
   3  14  10     5968.21     6597.94    294.56 o 
   4  14  10    10430.46    10618.03    412.11 o 
   5  14  10     2758.20     2457.55    200.65 o 
   6  14  10     7220.15     6845.34    391.92 o 
   7  14  10     1466.74     1919.10    340.68 o 
   8  14  10      451.38      569.18    278.72 o 
  -9  15  10     1618.22     1647.87    806.80 o 
  -8  15  10     9489.86    11085.10   1882.75 o 
  -7  15  10     6349.58     8271.28   1596.33 o 
  -6  15  10     8698.94    12926.65   2795.43 o 
  -5  15  10      328.15      177.30     77.22 o 
  -4  15  10     1520.31     1181.01    235.27 o 
  -3  15  10      595.62      311.96    133.41 o 
  -2  15  10     3417.61     3721.30    292.22 o 
  -1  15  10     4005.43     4037.42    312.74 o 
   0  15  10    19579.32    19805.19    905.78 o 
   1  15  10     6055.44     5899.08    251.36 o 
   2  15  10     2700.19     2950.31    172.81 o 
   3  15  10      193.51      402.79    189.49 o 
   4  15  10      164.99      130.90     82.10 o 
   5  15  10       53.54      109.11     68.01 o 
   6  15  10     2032.33     2163.65    272.92 o 
   7  15  10     2273.10     2580.72    342.97 o 
  -6  16  10       19.92     -299.01    488.72 o 
  -5  16  10    14688.53    12524.02   2415.84 o 
  -4  16  10     3532.78     3634.01    356.69 o 
  -3  16  10    10569.38    10286.31    602.06 o 
  -2  16  10       38.02      -24.74    111.12 o 
  -1  16  10     1194.87     1120.18    181.42 o 
   0  16  10      233.92      192.47    126.95 o 
   1  16  10      539.29      497.45     82.76 o 
   2  16  10     1600.03     1534.27    130.03 o 
   3  16  10    18084.33    18790.26    700.34 o 
   4  16  10       26.20      137.19     95.13 o 
   5  16  10    10610.00    10212.75    408.82 o 
   6  16  10       57.25      -50.13    122.12 o 
  -6  17  10     2798.65     2682.13   1300.85 o 
  -5  17  10     3028.35     3791.15    553.40 o 
  -4  17  10        0.17      -27.52    166.74 o 
  -3  17  10     1469.89     1451.70    287.65 o 
  -2  17  10     2235.84     2362.76    268.38 o 
  -1  17  10     5091.23     5174.65    457.55 o 
   0  17  10     8234.26     8817.52    509.15 o 
   1  17  10    11557.01    12140.96    617.37 o 
   2  17  10     2056.43     1834.97    142.30 o 
   3  17  10       64.82       68.19     72.63 o 
   4  17  10        6.47       77.35     99.26 o 
   5  17  10      613.18      391.03    386.04 o 
  -4  18  10    19009.90    16730.66   1329.04 o 
  -3  18  10       43.34       96.95    172.98 o 
  -2  18  10     2056.46     2417.37    285.60 o 
  -1  18  10        0.00       25.83    134.21 o 
   0  18  10       52.41       69.22    113.98 o 
   1  18  10      363.21      354.37    142.46 o 
   2  18  10     6201.96     6330.99    284.16 o 
   3  18  10      115.37      -13.47     75.70 o 
 -13   0  11    12785.30    13513.26    613.36 o 
 -11   0  11    13992.46    15238.83    692.89 o 
  -9   0  11     6746.73     8062.43    771.72 o 
  -7   0  11      463.12      480.03    134.69 o 
  -5   0  11    45443.94    44025.79   2816.11 o 
  -3   0  11    22659.37    22328.04    852.95 o 
  -1   0  11    29992.39    27042.35    948.54 o 
   1   0  11     3521.88     3913.06    188.23 o 
   3   0  11    52326.45    52027.43   2234.99 o 
   5   0  11    12089.46    12328.51    443.88 o 
   7   0  11    27897.34    29346.98   1687.33 o 
   9   0  11     9003.79     9962.83    738.79 o 
  11   0  11     3414.38     3511.24    310.03 o 
 -14   1  11     1627.59     1773.75    186.26 o 
 -13   1  11      310.72      310.03     79.00 o 
 -12   1  11     3876.02     4388.82    217.80 o 
 -11   1  11       13.65       83.29     72.69 o 
 -10   1  11    12507.67    14113.48    518.44 o 
  -9   1  11    20692.12    22043.73    695.58 o 
  -8   1  11    14912.23    15799.15    509.95 o 
  -7   1  11     1426.25     1680.51    108.59 o 
  -6   1  11    15614.54    14682.96    635.45 o 
  -5   1  11    13048.39    12820.75    346.31 o 
  -4   1  11     1463.42     1459.64     86.14 o 
  -3   1  11    15678.85    15763.93    448.95 o 
  -2   1  11    40391.55    41104.07   1128.64 o 
  -1   1  11      395.82      428.91     58.57 o 
   0   1  11    10280.76    10160.77    276.82 o 
   1   1  11    15677.17    14960.99    373.49 o 
   2   1  11    35737.17    35843.23    989.64 o 
   3   1  11    17296.77    17889.00    478.71 o 
   4   1  11       20.83       41.41     44.42 o 
   5   1  11      474.74      574.04     65.80 o 
   6   1  11     3078.65     3153.45    152.95 o 
   7   1  11     4288.07     4714.93    230.21 o 
   8   1  11     8468.76     9200.83    424.75 o 
   9   1  11    11762.67    12239.78    476.60 o 
  10   1  11    12886.73    13161.93    504.32 o 
  11   1  11     2415.00     2552.55    206.90 o 
  12   1  11     1896.02     1835.26    191.11 o 
 -14   2  11     6213.23     6467.35    397.45 o 
 -13   2  11      623.60      563.26     86.89 o 
 -12   2  11    14200.56    15553.36    476.36 o 
 -11   2  11       75.11      112.46     70.97 o 
 -10   2  11    14734.36    16577.05    525.33 o 
  -9   2  11       59.91       34.85     53.54 o 
  -8   2  11     1123.12     1320.59    108.98 o 
  -7   2  11      234.64      293.37     63.40 o 
  -6   2  11    21130.22    21839.90    717.86 o 
  -5   2  11       22.44       18.80     40.08 o 
  -4   2  11    44261.04    44274.29   1248.21 o 
  -3   2  11      177.44      189.26     55.05 o 
  -2   2  11    17160.72    16137.57    394.70 o 
  -1   2  11      585.19      525.41     58.38 o 
   0   2  11    11831.55    11601.85    332.72 o 
   1   2  11    11639.29    12647.54    323.40 o 
   2   2  11    38760.77    38849.37   1096.89 o 
   3   2  11       11.68       99.31     52.19 o 
   4   2  11    12834.50    12733.21    331.74 o 
   5   2  11      601.40      690.84     90.84 o 
   6   2  11    39622.93    40773.75   1172.09 o 
   7   2  11      470.40      598.19     84.26 o 
   8   2  11      155.45      183.18     78.52 o 
   9   2  11      415.76      275.93    114.88 o 
  10   2  11     8353.33     8400.55    403.07 o 
  11   2  11      209.32      291.87     97.45 o 
  12   2  11     4897.33     4190.53    261.12 o 
 -14   3  11      366.77      353.81    178.57 o 
 -13   3  11     3848.43     3879.17    182.55 o 
 -12   3  11     2589.57     2922.83    178.23 o 
 -11   3  11      712.01      890.44    109.64 o 
 -10   3  11     2597.39     2764.48    177.50 o 
  -9   3  11    23535.59    23893.30   1094.29 o 
  -8   3  11     6459.35     6848.99    273.62 o 
  -7   3  11     8184.99     8548.82    543.44 o 
  -6   3  11     3819.31     3949.85    200.62 o 
  -5   3  11    31004.65    30250.61    843.79 o 
  -4   3  11       39.97      141.43     59.53 o 
  -3   3  11     4277.67     4119.23    154.95 o 
  -2   3  11     5920.81     5841.55    170.73 o 
  -1   3  11    47895.11    49579.70   1431.16 o 
   0   3  11      307.42      560.21     67.03 o 
   1   3  11    27843.37    26651.27    705.23 o 
   2   3  11    22347.71    21426.09    522.03 o 
   3   3  11    24548.48    24647.12    651.63 o 
   4   3  11       97.55      123.13     49.37 o 
   5   3  11     7291.12     7339.54    282.57 o 
   6   3  11      191.63      173.67     60.03 o 
   7   3  11     6318.41     6715.29    383.95 o 
   8   3  11     9502.07     9691.96    411.63 o 
   9   3  11    15070.04    15558.60    540.75 o 
  10   3  11     1650.79     1745.88    160.79 o 
  11   3  11     4864.10     4559.79    244.07 o 
  12   3  11      604.21      446.70    114.18 o 
 -14   4  11     1203.04     1233.41    295.14 o 
 -13   4  11     8376.74     8303.91    481.81 o 
 -12   4  11     1442.50     1591.13    146.26 o 
 -11   4  11    14207.38    14676.96    446.24 o 
 -10   4  11       82.40      108.29     54.28 o 
  -9   4  11     3320.57     3777.96    235.06 o 
  -8   4  11      960.79      956.26     77.97 o 
  -7   4  11      241.40      309.69     51.52 o 
  -6   4  11     6189.31     6815.17    216.73 o 
  -5   4  11    39438.01    39960.04   1181.37 o 
  -4   4  11      262.76      254.75     51.73 o 
  -3   4  11    33889.70    33148.29   1032.42 o 
  -2   4  11      596.40      627.64     74.39 o 
  -1   4  11    26352.46    26303.04    723.65 o 
   0   4  11       62.20       70.42     39.77 o 
   1   4  11     2166.66     2056.95    100.41 o 
   2   4  11       89.26       84.91     42.44 o 
   3   4  11    39106.16    39285.86   1045.57 o 
   4   4  11     3294.75     3334.37    144.65 o 
   5   4  11     7454.47     7465.04    248.59 o 
   6   4  11     3975.06     4024.85    189.63 o 
   7   4  11    19143.49    19304.89    570.66 o 
   8   4  11       22.19      -29.66     55.29 o 
   9   4  11     5268.13     5200.02    250.57 o 
  10   4  11      362.83      236.72     84.37 o 
  11   4  11      636.08      375.59    116.07 o 
  12   4  11      548.15      420.59    137.23 o 
 -14   5  11     2714.83     4642.34   1224.37 o 
 -13   5  11      146.08       78.56    136.58 o 
 -12   5  11     1193.58     1282.78    247.33 o 
 -11   5  11        2.78       -6.37     45.53 o 
 -10   5  11    11519.32    10901.53    985.03 o 
  -9   5  11     2295.93     2087.69    342.67 o 
  -8   5  11    18154.46    17242.13   1223.51 o 
  -7   5  11     2915.53     2905.50    150.73 o 
  -6   5  11    11260.54    11069.98    299.42 o 
  -5   5  11    24240.84    25224.28    755.69 o 
  -4   5  11     8538.14     9169.90    272.05 o 
  -3   5  11      425.12      429.56     91.73 o 
  -2   5  11    12194.49    11777.55    324.92 o 
  -1   5  11     7527.66     7599.62    199.52 o 
   0   5  11    41549.45    42860.37   1227.98 o 
   1   5  11    11698.53    11873.34    293.88 o 
   2   5  11    45655.48    46134.81   1306.46 o 
   3   5  11       30.53       31.42     45.65 o 
   4   5  11      163.43      133.19     72.03 o 
   5   5  11      599.17      869.93    114.71 o 
   6   5  11    12063.13    12627.23    443.73 o 
   7   5  11      312.28      401.18    118.31 o 
   8   5  11     5011.65     4838.34    276.12 o 
   9   5  11     4785.18     4323.76    327.97 o 
  10   5  11    19273.98    19465.26    808.07 o 
  11   5  11      328.37      361.95    117.15 o 
  12   5  11      515.22      517.29    230.69 o 
 -13   6  11     4072.10     4450.08   1296.73 o 
 -12   6  11     8236.32     9473.56    743.81 o 
 -11   6  11      349.27      131.20    108.86 o 
 -10   6  11     5841.27     6516.86    474.02 o 
  -9   6  11     2005.18     2569.67    562.06 o 
  -8   6  11     1990.10     1961.33    373.69 o 
  -7   6  11      157.65      157.25     71.00 o 
  -6   6  11    12000.85    11751.67    497.55 o 
  -5   6  11     5970.76     5919.81    237.30 o 
  -4   6  11    50624.88    53595.55   1410.74 o 
  -3   6  11     4954.52     5031.87    138.83 o 
  -2   6  11     7148.69     7269.31    185.57 o 
  -1   6  11    15429.23    15603.57    394.92 o 
   0   6  11     4070.78     4276.63    145.67 o 
   1   6  11     4046.26     4150.42    141.36 o 
   2   6  11    20172.15    20465.09    528.24 o 
   3   6  11     1211.01     1286.13    110.69 o 
   4   6  11     2084.03     2013.90    124.52 o 
   5   6  11    15132.74    15009.59    496.14 o 
   6   6  11    19609.79    18757.48    585.61 o 
   7   6  11      208.60      247.21     72.33 o 
   8   6  11     1552.84     1807.33    164.36 o 
   9   6  11       78.58       -1.19     67.96 o 
  10   6  11      810.29     1162.48    135.61 o 
  11   6  11     2285.66     2123.26    271.50 o 
  12   6  11     5149.18     5263.22    483.63 o 
 -13   7  11      817.49      830.09    509.45 o 
 -12   7  11      854.06     1050.56    266.37 o 
 -11   7  11       80.31       12.12    270.68 o 
 -10   7  11      163.94      178.65    134.23 o 
  -9   7  11    15367.18    16090.30    892.44 o 
  -8   7  11       73.98       42.49     69.79 o 
  -7   7  11    16160.09    16204.59   1165.22 o 
  -6   7  11      126.86       77.37     62.87 o 
  -5   7  11    10971.33    11095.23    380.37 o 
  -4   7  11      485.90      606.00    101.24 o 
  -3   7  11     1224.56     1291.37     91.61 o 
  -2   7  11      495.46      503.68     58.97 o 
  -1   7  11    25294.11    25023.42    687.25 o 
   0   7  11      312.24      363.26     76.07 o 
   1   7  11    13681.31    13669.71    367.12 o 
   2   7  11    13848.77    14431.13    407.91 o 
   3   7  11    35423.88    35947.07   1064.16 o 
   4   7  11     2475.40     2556.13    133.37 o 
   5   7  11     4614.52     4746.06    190.51 o 
   6   7  11        6.29       23.39     67.31 o 
   7   7  11     8189.27     7895.38    506.34 o 
   8   7  11     3006.17     2853.49    186.93 o 
   9   7  11    21184.89    19343.38   1274.67 o 
  10   7  11      167.30      118.05     74.15 o 
  11   7  11     6523.66     6793.61    558.61 o 
 -13   8  11     8550.20    10921.29   1625.53 o 
 -12   8  11     7939.09     9859.16    835.06 o 
 -11   8  11     8528.19    10238.64    907.34 o 
 -10   8  11     1475.60     1431.89    274.98 o 
  -9   8  11     1653.23     2037.75    293.83 o 
  -8   8  11     3768.46     3645.90    568.16 o 
  -7   8  11     1650.87     1556.18    113.94 o 
  -6   8  11    16924.81    16878.18    707.70 o 
  -5   8  11    17337.35    17546.80    645.63 o 
  -4   8  11     3103.62     3496.77    160.48 o 
  -3   8  11     2983.67     2934.88    155.51 o 
  -2   8  11    26808.50    26312.87   1267.35 o 
  -1   8  11    16714.06    16828.19    461.17 o 
   0   8  11      691.76      831.95     79.89 o 
   1   8  11       69.66       73.05     52.66 o 
   2   8  11     1406.88     1485.58    123.92 o 
   3   8  11    12294.89    12153.26    367.20 o 
   4   8  11     6231.87     5970.87    273.65 o 
   5   8  11    10012.60     9948.00    410.23 o 
   6   8  11     9814.94     9237.63    464.51 o 
   7   8  11    16612.77    15299.23    899.05 o 
   8   8  11     1558.21     1576.12    160.70 o 
   9   8  11     2936.48     3162.47    223.79 o 
  10   8  11      808.11      693.68    127.27 o 
  11   8  11     1853.34     2148.98    371.46 o 
 -12   9  11      836.02      555.99    276.54 o 
 -11   9  11      270.95      227.61    249.42 o 
 -10   9  11    12524.03    13210.62   1002.50 o 
  -9   9  11      456.52      200.15     74.01 o 
  -8   9  11    15830.80    14047.76   1393.31 o 
  -7   9  11     1246.97     1372.70     90.36 o 
  -6   9  11     7208.84     7340.00    284.45 o 
  -5   9  11       71.17      226.69     84.38 o 
  -4   9  11      394.68      704.24     86.90 o 
  -3   9  11     1408.36     1440.08    128.56 o 
  -2   9  11    18698.00    18046.66    587.23 o 
  -1   9  11     2991.86     3024.45    167.73 o 
   0   9  11     9874.21     9635.33    306.69 o 
   1   9  11      458.35      695.63    139.73 o 
   2   9  11    15489.06    14986.88    480.77 o 
   3   9  11     1482.37     1477.88    130.30 o 
   4   9  11     8831.73     8358.31    515.58 o 
   5   9  11       97.09       17.43     84.52 o 
   6   9  11    12056.39    11718.38    430.75 o 
   7   9  11      219.81      109.23    147.10 o 
   8   9  11     7824.19     6905.24    551.39 o 
   9   9  11      368.28      416.58    140.04 o 
  10   9  11    22465.72    23119.57   1200.94 o 
  11   9  11      103.91     -142.70    158.29 o 
 -12  10  11     5290.70     6391.24   1257.07 o 
 -11  10  11     3034.01     6320.49   1475.92 o 
 -10  10  11     2542.77     5747.15   1090.96 o 
  -9  10  11     9595.23    10733.35    885.65 o 
  -8  10  11     1543.46     1816.42    367.35 o 
  -7  10  11     2711.76     2517.77    465.19 o 
  -6  10  11     5521.02     5581.85    257.39 o 
  -5  10  11    18050.94    18381.78    742.56 o 
  -4  10  11     7420.05     8203.98    476.59 o 
  -3  10  11     2771.28     3069.63    219.79 o 
  -2  10  11     8716.88     8932.77    371.01 o 
  -1  10  11    17530.99    17466.58    612.70 o 
   0  10  11     3840.16     3806.27    306.70 o 
   1  10  11     3027.40     3197.27    185.05 o 
   2  10  11     6624.40     6707.80    311.61 o 
   3  10  11     2333.82     2490.56    154.19 o 
   4  10  11     6676.40     6729.56    300.24 o 
   5  10  11    27230.76    27131.70    884.81 o 
   6  10  11    12168.14    11735.47    463.05 o 
   7  10  11     2176.07     2185.50    184.95 o 
   8  10  11       27.66       32.08     64.46 o 
   9  10  11      324.21      576.46    173.31 o 
  10  10  11     1407.81     1833.33    301.63 o 
 -11  11  11     1660.47     2289.10   1187.47 o 
 -10  11  11      254.88      562.47    510.68 o 
  -9  11  11    13862.85    15604.69   1674.23 o 
  -8  11  11     1110.76      710.59    262.53 o 
  -7  11  11     9886.64     8272.32    735.41 o 
  -6  11  11        9.47      -28.61     59.61 o 
  -5  11  11     2704.58     3048.54    166.48 o 
  -4  11  11        0.50      -66.65    190.24 o 
  -3  11  11      716.21      948.74    137.35 o 
  -2  11  11      203.87      281.40     99.31 o 
  -1  11  11    24890.98    24714.03    973.69 o 
   0  11  11      919.28     1095.77    128.59 o 
   1  11  11    10103.40     9541.79    648.71 o 
   2  11  11      194.39      311.92    106.24 o 
   3  11  11    17309.62    17373.97    681.78 o 
   4  11  11     1111.79     1176.97    113.28 o 
   5  11  11     2680.35     2993.84    170.66 o 
   6  11  11     5126.51     5330.20    267.43 o 
   7  11  11     2956.29     3145.35    204.17 o 
   8  11  11       40.72       81.63    100.77 o 
   9  11  11    16944.87    17169.32    966.72 o 
  10  11  11      577.20      468.13    193.89 o 
 -11  12  11      977.24     1298.36   1071.39 o 
 -10  12  11      313.07      183.31    428.75 o 
  -9  12  11     1220.97     1527.31    594.34 o 
  -8  12  11     4002.77     5772.46    861.50 o 
  -7  12  11        9.43        9.32     60.63 o 
  -6  12  11     8683.09     8017.56    569.99 o 
  -5  12  11     5263.88     5115.50    334.81 o 
  -4  12  11     4529.07     4476.09    298.58 o 
  -3  12  11     1990.89     2134.63    220.75 o 
  -2  12  11    25964.89    26125.69   1284.07 o 
  -1  12  11     7150.67     7182.51    355.29 o 
   0  12  11       41.85       67.61     86.63 o 
   1  12  11      366.12      394.98     99.70 o 
   2  12  11     2742.71     2961.09    212.27 o 
   3  12  11     3302.90     3329.68    214.73 o 
   4  12  11    13289.45    13200.58    536.27 o 
   5  12  11     4227.66     4143.76    289.80 o 
   6  12  11    15484.35    14516.90    673.31 o 
   7  12  11     1431.45     1449.39    140.80 o 
   8  12  11     1348.02     1498.74    372.17 o 
   9  12  11      104.39      112.49    132.39 o 
 -10  13  11     6167.32     7395.46   1475.63 o 
  -9  13  11      289.73      -51.95    403.93 o 
  -8  13  11    14439.76    16685.96   2110.04 o 
  -7  13  11      820.60     2668.03   1002.88 o 
  -6  13  11     6088.59     5345.75    597.96 o 
  -5  13  11      354.85      433.47     91.64 o 
  -4  13  11     1439.61     1624.21    196.48 o 
  -3  13  11     1128.97      995.80    178.15 o 
  -2  13  11     8429.51     8654.58    508.85 o 
  -1  13  11     5204.68     5276.84    321.72 o 
   0  13  11    22871.62    23585.99   1059.17 o 
   1  13  11     1529.88     1803.41    223.09 o 
   2  13  11     8017.19     8649.49    449.53 o 
   3  13  11     1391.59     1478.95    152.74 o 
   4  13  11     2649.47     3076.94    339.18 o 
   5  13  11      368.40      404.52    155.89 o 
   6  13  11     6656.05     6680.43    335.28 o 
   7  13  11     1550.62     1285.66    367.72 o 
   8  13  11     1957.00     2470.74    466.92 o 
  -9  14  11     3512.44     4664.55   1221.24 o 
  -8  14  11      434.54      530.09    477.63 o 
  -7  14  11      496.78      504.13    279.14 o 
  -6  14  11     2601.23     2831.23    311.61 o 
  -5  14  11     9685.28     8762.05    552.05 o 
  -4  14  11      376.23      657.72    151.18 o 
  -3  14  11     6303.75     6862.46    381.18 o 
  -2  14  11     2274.67     2411.87    205.28 o 
  -1  14  11    15051.69    15052.74    735.57 o 
   0  14  11       26.26     -105.65    105.65 o 
   1  14  11     2547.37     3368.74    349.68 o 
   2  14  11      284.19      543.81    180.92 o 
   3  14  11     3275.12     3847.16    280.31 o 
   4  14  11       58.30       89.64     72.25 o 
   5  14  11    21499.00    20565.01    941.56 o 
   6  14  11     1880.71     1702.54    234.99 o 
   7  14  11     3625.60     4816.09    611.95 o 
   8  14  11       95.86      -41.86    222.66 o 
  -8  15  11     4830.98     9074.80   2484.12 o 
  -7  15  11    12584.86    15529.36   1550.70 o 
  -6  15  11     2550.13     3669.77    516.76 o 
  -5  15  11     2591.06     2382.45    229.78 o 
  -4  15  11      246.32      349.32    103.41 o 
  -3  15  11       38.47       54.72     86.30 o 
  -2  15  11     1295.01     1338.71    161.29 o 
  -1  15  11    14877.49    14284.73    827.13 o 
   0  15  11     3692.42     3525.20    277.70 o 
   1  15  11     4804.25     5245.71    457.65 o 
   2  15  11     2474.87     3083.31    357.01 o 
   3  15  11    16600.34    17151.08    839.53 o 
   4  15  11      844.53     1027.79    160.00 o 
   5  15  11     3017.18     2773.65    307.44 o 
   6  15  11     1135.39     1792.73    454.99 o 
   7  15  11     5301.59     5043.06    787.99 o 
  -7  16  11      834.26      823.68    432.99 o 
  -6  16  11    12449.96    13347.39   1601.15 o 
  -5  16  11      578.54      537.62    223.23 o 
  -4  16  11     5630.74     4568.17    318.63 o 
  -3  16  11      434.05      452.50    124.32 o 
  -2  16  11     9930.86     9485.13    536.41 o 
  -1  16  11     2055.59     2322.75    244.03 o 
   0  16  11      352.19      344.28    130.57 o 
   1  16  11      558.69      617.90    198.84 o 
   2  16  11     3378.88     4119.39    343.25 o 
   3  16  11        6.68     -129.13    129.13 o 
   4  16  11     8795.52     8885.47    458.34 o 
   5  16  11      154.20       75.02     89.15 o 
  -6  17  11     5806.07     5851.42   1213.96 o 
  -5  17  11     3012.34     3597.97    552.96 o 
  -4  17  11      393.63      358.33    145.92 o 
  -3  17  11       68.38       11.43    125.69 o 
  -2  17  11     4590.48     5058.90    386.93 o 
  -1  17  11     4787.05     4611.60    376.74 o 
   0  17  11     7277.62     7123.39    519.64 o 
   1  17  11     3802.70     4254.17    395.52 o 
   2  17  11     3979.93     4296.38    364.05 o 
   3  17  11     1488.24     2077.08    252.67 o 
   4  17  11     1459.49     1253.45    177.02 o 
  -4  18  11       46.60     2286.11   1582.17 o 
  -3  18  11     6201.76     6105.90    436.77 o 
  -2  18  11      397.37      427.51    183.45 o 
  -1  18  11     8991.51     8998.80    575.11 o 
   0  18  11      229.83      237.45    136.50 o 
   1  18  11     4203.12     4108.38    819.31 o 
   2  18  11       51.41      159.87    171.47 o 
 -14   0  12     1989.94     2239.25    272.21 o 
 -12   0  12    19803.35    23385.70   1064.22 o 
 -10   0  12    13010.66    13965.38    671.49 o 
  -8   0  12     8718.86     8377.10   1370.62 o 
  -6   0  12     4118.57     4076.63    314.15 o 
  -4   0  12    53647.13    53334.44   2254.03 o 
  -2   0  12    83093.68    82096.39   3830.18 o 
   0   0  12     2367.21     2303.35    143.44 o 
   2   0  12      800.99      914.73    106.09 o 
   4   0  12    26856.13    26737.87   1110.19 o 
   6   0  12    24260.21    25133.02   1099.07 o 
   8   0  12     1143.48     1771.52    289.75 o 
  10   0  12      450.36      579.10    187.54 o 
  12   0  12    19252.60    18355.42   1100.94 o 
 -14   1  12     3881.77     3930.51    220.80 o 
 -13   1  12     3886.24     4623.26    251.05 o 
 -12   1  12        2.11       18.51     61.36 o 
 -11   1  12     6673.21     6964.05    284.66 o 
 -10   1  12      126.44      191.02     78.74 o 
  -9   1  12     2709.25     3055.30    240.02 o 
  -8   1  12     6526.47     6837.77    233.37 o 
  -7   1  12    11059.05    11348.44    541.10 o 
  -6   1  12    27616.78    25880.95   1034.38 o 
  -5   1  12     2447.04     2422.69    136.66 o 
  -4   1  12      731.37      954.90     70.32 o 
  -3   1  12     1016.10      874.13     73.36 o 
  -2   1  12      920.32     1044.41     77.50 o 
  -1   1  12    18276.04    17137.83    431.52 o 
   0   1  12    39597.76    37724.02   1041.98 o 
   1   1  12    25088.10    23862.92    636.41 o 
   2   1  12     4372.47     4358.77    156.40 o 
   3   1  12     4524.47     4725.72    186.63 o 
   4   1  12     2884.95     3209.65    141.16 o 
   5   1  12     4569.47     4903.02    186.61 o 
   6   1  12     1468.51     1706.45    135.40 o 
   7   1  12     8844.13     9230.35    442.44 o 
   8   1  12     5404.13     5622.09    285.21 o 
   9   1  12    10260.09    10838.32    596.28 o 
  10   1  12     5593.77     5743.30    330.24 o 
  11   1  12     5575.20     5381.42    332.11 o 
  12   1  12     1741.09     1707.01    197.11 o 
 -14   2  12     1104.04     1012.25    169.73 o 
 -13   2  12     4601.19     4961.45    229.39 o 
 -12   2  12       71.50      106.73     73.17 o 
 -11   2  12    27750.46    30871.99   1077.46 o 
 -10   2  12      511.89      711.35    117.01 o 
  -9   2  12     8840.78     9945.23    399.85 o 
  -8   2  12      148.31      244.00     66.77 o 
  -7   2  12      951.28     1147.89     84.21 o 
  -6   2  12      889.29      964.25    141.23 o 
  -5   2  12    19873.35    19925.22    581.27 o 
  -4   2  12       56.33       68.97     67.43 o 
  -3   2  12    31553.40    29363.20    804.90 o 
  -2   2  12     4692.56     4652.60    148.69 o 
  -1   2  12    24213.93    23323.47    602.27 o 
   0   2  12     2751.67     2720.81    113.33 o 
   1   2  12       89.99       81.50     60.29 o 
   2   2  12      483.81      615.75     67.98 o 
   3   2  12     1082.28     1091.79     83.62 o 
   4   2  12     4230.32     4135.70    181.69 o 
   5   2  12    83462.09    87308.13   3058.31 o 
   6   2  12      245.32      336.50     80.18 o 
   7   2  12     1412.36     1485.29    126.66 o 
   8   2  12      134.38       66.83     72.64 o 
   9   2  12     5549.40     5928.62    291.73 o 
  10   2  12      141.08       77.17     83.09 o 
  11   2  12    14397.40    13982.66    623.67 o 
  12   2  12      117.05       53.26    114.67 o 
 -14   3  12     9884.28    10024.26    563.20 o 
 -13   3  12     3827.77     3628.70    182.10 o 
 -12   3  12      326.72      401.60     73.94 o 
 -11   3  12      415.12      434.86     75.38 o 
 -10   3  12    10537.05    10389.01    369.14 o 
  -9   3  12     1064.64     1145.24    105.51 o 
  -8   3  12    11241.06    12163.43    424.42 o 
  -7   3  12    14207.11    14335.85   1068.95 o 
  -6   3  12    18863.59    18047.27    701.18 o 
  -5   3  12       90.16      245.57     57.43 o 
  -4   3  12      550.85      709.72     72.51 o 
  -3   3  12     2898.04     2962.54    129.23 o 
  -2   3  12      763.67      991.01     82.52 o 
  -1   3  12     8236.11     8090.13    228.87 o 
   0   3  12    43103.12    41972.83   1217.97 o 
   1   3  12    13476.74    13373.28    365.77 o 
   2   3  12     6165.67     6097.15    212.36 o 
   3   3  12     2679.96     2537.69    114.54 o 
   4   3  12     8155.50     8177.08    265.97 o 
   5   3  12     3284.02     3248.17    180.13 o 
   6   3  12      162.81      243.39     81.17 o 
   7   3  12     9784.71     9839.54    350.01 o 
   8   3  12    19358.42    19690.20    907.43 o 
   9   3  12     3683.46     3615.74    204.67 o 
  10   3  12     8285.73     8009.72    371.61 o 
  11   3  12     1829.59     1704.39    171.04 o 
  12   3  12     3589.24     3293.45    481.40 o 
 -14   4  12     1453.22     1240.52    308.58 o 
 -13   4  12      492.23      551.07    118.82 o 
 -12   4  12    13252.72    13671.06    421.19 o 
 -11   4  12     2447.74     2478.13    153.38 o 
 -10   4  12    12338.13    12329.35    814.80 o 
  -9   4  12      772.96      522.25    121.37 o 
  -8   4  12     1956.21     2233.41    141.26 o 
  -7   4  12      643.55      622.90     67.22 o 
  -6   4  12     8449.46     8367.75    257.43 o 
  -5   4  12       64.56      123.79     46.78 o 
  -4   4  12    24394.27    23987.96    675.58 o 
  -3   4  12     3639.55     3536.99    146.44 o 
  -2   4  12    39592.54    38402.87   1131.45 o 
  -1   4  12      135.47      221.48     54.86 o 
   0   4  12      353.60      484.39     65.38 o 
   1   4  12    16510.23    16803.04    435.92 o 
   2   4  12      771.88      971.92     86.06 o 
   3   4  12     3463.78     3539.09    149.97 o 
   4   4  12    50636.65    51055.48   1573.47 o 
   5   4  12     3044.12     3140.65    166.74 o 
   6   4  12    18878.87    19447.45    621.81 o 
   7   4  12     1897.82     2068.55    166.17 o 
   8   4  12      179.94      265.76     83.43 o 
   9   4  12      364.69      478.44    101.55 o 
  10   4  12      271.37      433.20    101.26 o 
  11   4  12      141.28      275.71    111.20 o 
  12   4  12    19594.32    17015.02   1448.96 o 
 -14   5  12     3081.42     2366.42    629.15 o 
 -13   5  12     3228.03     3907.67    503.12 o 
 -12   5  12      486.30      643.98    216.68 o 
 -11   5  12     1761.43     1618.11    111.89 o 
 -10   5  12      100.78       90.47     72.46 o 
  -9   5  12     5596.56     5292.06    635.22 o 
  -8   5  12      153.83      115.97     40.61 o 
  -7   5  12    32779.08    31806.21   1604.23 o 
  -6   5  12    11251.18    11470.00    645.43 o 
  -5   5  12     6090.38     5994.22    199.51 o 
  -4   5  12        1.02      153.87     61.40 o 
  -3   5  12      169.22      218.22     58.55 o 
  -2   5  12     1714.42     2137.42    134.31 o 
  -1   5  12    12742.79    12975.71    322.02 o 
   0   5  12    19320.88    19576.42    494.51 o 
   1   5  12    42799.04    43323.62   1250.83 o 
   2   5  12      171.98      291.17     78.25 o 
   3   5  12     7366.63     7533.90    229.68 o 
   4   5  12     5873.20     6070.46    264.48 o 
   5   5  12     3108.69     3160.24    154.32 o 
   6   5  12     1359.46     1606.54    143.98 o 
   7   5  12    14539.69    14997.48    532.35 o 
   8   5  12      823.59      829.45    139.30 o 
   9   5  12    19917.16    18797.59   1051.82 o 
  10   5  12     2436.68     2408.53    258.69 o 
  11   5  12     3725.77     3678.42    322.56 o 
 -13   6  12     6160.98     6509.96    569.82 o 
 -12   6  12     1323.32     1431.49    282.73 o 
 -11   6  12    13577.72    14029.22   1011.69 o 
 -10   6  12     4063.38     4812.95    430.21 o 
  -9   6  12     1860.92     1614.18    258.58 o 
  -8   6  12      299.15      278.62     63.92 o 
  -7   6  12      965.36      944.92    117.62 o 
  -6   6  12      983.09      776.05     67.28 o 
  -5   6  12     2914.61     3417.20    108.64 o 
  -4   6  12    19092.66    19312.27    471.27 o 
  -3   6  12    46341.20    47174.34   1272.81 o 
  -2   6  12     3850.92     3750.26    141.80 o 
  -1   6  12    19638.24    19485.17    491.13 o 
   0   6  12       85.32       26.31     46.83 o 
   1   6  12     3349.38     3825.90    150.56 o 
   2   6  12      378.21      461.40     65.91 o 
   3   6  12    11147.92    11300.01    352.31 o 
   4   6  12     6373.50     6555.29    229.61 o 
   5   6  12    35577.07    35081.09   1133.67 o 
   6   6  12     1490.49     1463.82    116.36 o 
   7   6  12      138.96      140.91     83.97 o 
   8   6  12     5313.57     5120.97    420.01 o 
   9   6  12     3000.66     3058.46    286.63 o 
  10   6  12      340.49      331.52     94.10 o 
  11   6  12     7804.11     6363.44    619.27 o 
 -13   7  12      565.48      568.70    292.26 o 
 -12   7  12     1282.32     1236.67    257.16 o 
 -11   7  12       36.37      186.68    197.19 o 
 -10   7  12     5132.82     6039.37    562.80 o 
  -9   7  12      537.11      530.35     89.38 o 
  -8   7  12    11968.19    11432.10   1017.86 o 
  -7   7  12     6588.13     5671.98    239.56 o 
  -6   7  12    29025.36    29541.61   1072.21 o 
  -5   7  12      671.32     1439.83    237.54 o 
  -4   7  12     3561.25     3663.12    174.85 o 
  -3   7  12      277.77      225.46     37.34 o 
  -2   7  12     1314.85     1474.49     88.26 o 
  -1   7  12       45.38       88.83     44.60 o 
   0   7  12    58155.20    59506.95   1845.22 o 
   1   7  12     4146.84     4558.53    174.71 o 
   2   7  12    30503.26    31219.63    937.09 o 
   3   7  12     1518.98     1763.55    193.76 o 
   4   7  12      852.77     1051.15    107.48 o 
   5   7  12      249.45      236.57     84.18 o 
   6   7  12      298.13      269.67    100.67 o 
   7   7  12     2090.78     1937.56    218.29 o 
   8   7  12    21981.60    21813.31    822.82 o 
   9   7  12      324.29      194.27    100.74 o 
  10   7  12     7381.62     6804.58    416.37 o 
  11   7  12     2147.83     2633.39    376.00 o 
 -13   8  12      562.51      669.01    365.09 o 
 -12   8  12     7552.05     9323.71    869.31 o 
 -11   8  12     8933.50    10391.25    779.06 o 
 -10   8  12     9820.55    11423.38   1241.92 o 
  -9   8  12     1510.30     2013.29    552.33 o 
  -8   8  12      306.85      261.48     69.93 o 
  -7   8  12     1140.83     1062.87     90.69 o 
  -6   8  12     2640.06     2478.61    133.43 o 
  -5   8  12     4727.92     5147.49    350.78 o 
  -4   8  12    19052.39    18990.91    679.35 o 
  -3   8  12    19620.79    19166.12    733.18 o 
  -2   8  12    32525.69    30348.67   2106.28 o 
  -1   8  12      696.65      742.41     73.69 o 
   0   8  12     4316.70     4185.38    178.21 o 
   1   8  12     2220.76     2251.91    139.77 o 
   2   8  12      887.94     1074.14    123.71 o 
   3   8  12     8155.38     8087.28    318.66 o 
   4   8  12    11844.47    11127.74    363.02 o 
   5   8  12     5854.64     5826.23    263.00 o 
   6   8  12    10317.19     9439.89    719.45 o 
   7   8  12     4965.25     5166.10    558.59 o 
   8   8  12      595.37      561.57    153.57 o 
   9   8  12      326.95      423.54    149.66 o 
  10   8  12      344.62      418.67    252.87 o 
  11   8  12     1246.33     1316.98    256.61 o 
 -12   9  12      131.83      252.07    207.86 o 
 -11   9  12     1601.10     1617.84    343.22 o 
 -10   9  12       38.04      -17.57    151.71 o 
  -9   9  12     5566.81     7004.41    628.69 o 
  -8   9  12       21.09       76.52     91.01 o 
  -7   9  12    22047.71    21023.19   1200.95 o 
  -6   9  12     1406.53     1270.78    100.83 o 
  -5   9  12    20212.62    20746.64    725.28 o 
  -4   9  12     3842.67     3827.93    245.02 o 
  -3   9  12     1711.70     2020.83    201.40 o 
  -2   9  12     1910.95     1799.64    141.82 o 
  -1   9  12    13246.91    12551.58    743.33 o 
   0   9  12     1789.52     1902.74    129.00 o 
   1   9  12    26953.85    27210.68    813.15 o 
   2   9  12      312.93      343.89     94.28 o 
   3   9  12    14818.10    14261.51    479.85 o 
   4   9  12     1595.35     1426.17    122.72 o 
   5   9  12     2442.04     2282.41    200.09 o 
   6   9  12     1507.13     1394.71    145.19 o 
   7   9  12    10107.82     9485.74    390.81 o 
   8   9  12      118.64      136.19     75.12 o 
   9   9  12    22025.48    22073.00    894.18 o 
  10   9  12       30.17      149.87    157.02 o 
 -12  10  12     2155.80     2495.49    711.98 o 
 -11  10  12     9970.67    11333.39    892.45 o 
 -10  10  12    19448.87    21518.82   1376.82 o 
  -9  10  12     1940.06     2454.94    431.62 o 
  -8  10  12      668.68      350.22    112.70 o 
  -7  10  12     1352.16     1343.32    239.29 o 
  -6  10  12     2614.60     2592.33    221.66 o 
  -5  10  12     1809.70     2077.39    170.28 o 
  -4  10  12    17251.85    18196.24    670.91 o 
  -3  10  12    11871.00    11525.60    457.09 o 
  -2  10  12     3443.01     3640.07    218.16 o 
  -1  10  12     3848.00     3889.68    215.19 o 
   0  10  12      905.78      997.49    100.33 o 
   1  10  12      218.00      278.02     80.50 o 
   2  10  12      195.91      340.05     84.78 o 
   3  10  12     1113.72     1279.48    134.91 o 
   4  10  12    21893.09    21516.18    726.33 o 
   5  10  12    17384.87    17387.40    656.66 o 
   6  10  12     4465.30     4534.77    217.22 o 
   7  10  12     1358.38     1328.43    124.03 o 
   8  10  12     3793.87     3539.08    329.36 o 
   9  10  12      576.70      657.19    192.92 o 
  10  10  12      867.88      843.62    217.08 o 
 -11  11  12      108.25     -187.41    290.07 o 
 -10  11  12     5066.41     5085.86    650.06 o 
  -9  11  12     1943.08     3083.98    460.61 o 
  -8  11  12    19154.43    20375.94   1263.90 o 
  -7  11  12      271.61      339.49    117.63 o 
  -6  11  12    15513.00    13619.24    990.39 o 
  -5  11  12      844.58     1087.38    114.44 o 
  -4  11  12      412.51      480.03    119.85 o 
  -3  11  12      319.25      348.44    133.82 o 
  -2  11  12     2825.47     2773.84    236.86 o 
  -1  11  12      427.13      554.63    171.45 o 
   0  11  12    19210.49    18657.89    962.12 o 
   1  11  12      775.38      924.03    126.82 o 
   2  11  12    27644.01    26678.54   1002.76 o 
   3  11  12     1634.92     1924.76    148.85 o 
   4  11  12       46.11       96.32     92.34 o 
   5  11  12      268.83      273.48     88.55 o 
   6  11  12       32.92       54.72     70.68 o 
   7  11  12        4.89      145.45    106.84 o 
   8  11  12    15579.15    14928.02    852.78 o 
   9  11  12      767.01      876.76    215.09 o 
 -11  12  12     9629.58    10891.04   1094.73 o 
 -10  12  12     4368.83     5514.35   1639.60 o 
  -9  12  12     1549.63     1721.66    381.94 o 
  -8  12  12       21.22       59.83    201.25 o 
  -7  12  12      102.98      -93.54     93.54 o 
  -6  12  12      195.76       89.38     81.36 o 
  -5  12  12     1119.16      942.81    129.70 o 
  -4  12  12     4737.13     4816.60    259.17 o 
  -3  12  12    35877.46    36090.74   1572.35 o 
  -2  12  12     8439.77     8377.73    410.49 o 
  -1  12  12     2350.09     2388.18    236.02 o 
   0  12  12      204.21       53.65     99.85 o 
   1  12  12     1639.69     1779.37    191.71 o 
   2  12  12      226.81      315.24    117.17 o 
   3  12  12    14196.11    14280.59    575.95 o 
   4  12  12     4954.80     4978.83    289.56 o 
   5  12  12    13882.67    13602.44    721.76 o 
   6  12  12     3306.04     3394.18    292.53 o 
   7  12  12     5650.05     5428.28    932.20 o 
   8  12  12      628.77      861.76    363.89 o 
   9  12  12       12.65      153.72    160.33 o 
 -10  13  12      225.52      -22.58    318.45 o 
  -9  13  12     6082.86     6746.11    737.97 o 
  -8  13  12      650.98      938.70    321.25 o 
  -7  13  12    12811.94    11892.40   1519.43 o 
  -6  13  12     4397.99     3858.96    371.23 o 
  -5  13  12     6662.79     6188.45    412.32 o 
  -4  13  12     3519.92     3853.53    254.22 o 
  -3  13  12     1127.65     1019.28    150.32 o 
  -2  13  12     1945.23     2142.47    192.39 o 
  -1  13  12     5200.48     5215.48    354.85 o 
   0  13  12     2199.47     2351.21    296.04 o 
   1  13  12    22626.45    24264.17   1072.91 o 
   2  13  12     1902.75     2017.54    189.06 o 
   3  13  12     3764.70     4180.08    409.73 o 
   4  13  12      121.84      -20.87    173.01 o 
   5  13  12       16.92       91.29    148.26 o 
   6  13  12      160.07      253.37     95.96 o 
   7  13  12     3147.46     3564.95    562.60 o 
   8  13  12     1989.62     1850.83    671.41 o 
  -9  14  12      678.61      727.45    432.77 o 
  -8  14  12      157.51      187.20    216.50 o 
  -7  14  12        3.28       18.16    196.02 o 
  -6  14  12      577.41      587.64    149.22 o 
  -5  14  12      183.75      204.21     86.41 o 
  -4  14  12    22070.72    21455.88    916.20 o 
  -3  14  12     8241.26     8173.08    420.64 o 
  -2  14  12    22025.66    21534.32    946.22 o 
  -1  14  12      191.40      258.32    134.72 o 
   0  14  12      553.07      675.70    162.89 o 
   1  14  12       55.58       -4.48     89.51 o 
   2  14  12      817.81     1055.23    171.33 o 
   3  14  12      324.39      346.81    131.75 o 
   4  14  12    21142.79    22037.71   1286.84 o 
   5  14  12     2064.80     2072.42    223.55 o 
   6  14  12     4587.83     3884.36    441.67 o 
   7  14  12      593.05      718.79    341.16 o 
  -8  15  12     7559.46     9129.01    946.73 o 
  -7  15  12     3649.80     5141.28    646.20 o 
  -6  15  12     9939.06     9385.83    702.44 o 
  -5  15  12     3558.76     2644.40    222.33 o 
  -4  15  12      133.10      192.47    115.50 o 
  -3  15  12       64.81      187.99    117.84 o 
  -2  15  12     4158.40     4244.04    295.76 o 
  -1  15  12     1716.46     1770.68    254.06 o 
   0  15  12     7754.22     8285.91    561.54 o 
   1  15  12     5540.28     6092.31    412.16 o 
   2  15  12    11417.14    11993.61    637.67 o 
   3  15  12     1085.44     1634.71    218.11 o 
   4  15  12       40.89        1.96    178.11 o 
   5  15  12       21.51       25.24    171.33 o 
   6  15  12       38.88     -312.52    502.78 o 
  -7  16  12      845.36     1091.48    386.92 o 
  -6  16  12       59.15      473.59    387.18 o 
  -5  16  12     2050.80     2028.64    284.28 o 
  -4  16  12      179.10      195.42    123.95 o 
  -3  16  12    23916.00    22580.68   1094.90 o 
  -2  16  12     1073.47     1194.56    177.41 o 
  -1  16  12     2311.21     2050.05    233.59 o 
   0  16  12       45.57      135.92    121.04 o 
   1  16  12      896.31     1187.27    191.98 o 
   2  16  12        9.83      -40.91    207.16 o 
   3  16  12     8034.49     8655.32    590.20 o 
   4  16  12      170.28      261.32    208.03 o 
   5  16  12    11245.67    11096.85    556.70 o 
  -5  17  12     3152.44     3098.51    564.68 o 
  -4  17  12       63.68      100.95    116.00 o 
  -3  17  12      555.19      391.79    183.08 o 
  -2  17  12      277.77      278.64    125.70 o 
  -1  17  12     1433.73     1184.18    224.25 o 
   0  17  12     4327.47     5161.47    412.53 o 
   1  17  12    13808.89    14875.62    736.52 o 
   2  17  12     3997.52     4488.81    331.22 o 
   3  17  12     3324.08     3186.78    647.20 o 
  -3  18  12      264.43      237.88    165.50 o 
  -2  18  12     7786.20     7242.91    442.50 o 
  -1  18  12     1080.33     1143.34    221.24 o 
   0  18  12       84.46      299.24    149.57 o 
 -13   0  13     7866.38     8697.09    489.13 o 
 -11   0  13    12391.08    14106.79    706.29 o 
  -9   0  13    12103.44    13470.73   1197.66 o 
  -7   0  13      380.38      407.88    168.71 o 
  -5   0  13     5887.64     5860.47    272.16 o 
  -3   0  13    48899.79    45821.40   1888.83 o 
  -1   0  13    73701.23    72586.46   3362.60 o 
   1   0  13     7371.12     7156.70    313.95 o 
   3   0  13    82176.49    83522.61   4270.62 o 
   5   0  13    15966.43    15918.30    674.94 o 
   7   0  13    41813.41    44519.36   3484.04 o 
   9   0  13       22.54      100.10    121.95 o 
  11   0  13    11062.07    11134.93    813.94 o 
 -14   1  13     4981.71     4930.01    288.14 o 
 -13   1  13       48.21       65.23     73.64 o 
 -12   1  13     1660.10     1917.98    162.72 o 
 -11   1  13     2930.78     3195.66    200.09 o 
 -10   1  13     1823.03     2146.77    146.99 o 
  -9   1  13     5707.76     6399.60    267.03 o 
  -8   1  13     8673.27     9710.62    539.95 o 
  -7   1  13    18622.09    18408.21    633.06 o 
  -6   1  13     9174.11     8801.14    443.19 o 
  -5   1  13      542.93      894.25     81.13 o 
  -4   1  13     7962.36     7909.73    286.26 o 
  -3   1  13      345.15      505.28     66.97 o 
  -2   1  13     8910.18     8851.64    246.10 o 
  -1   1  13      480.34      552.73     64.21 o 
   0   1  13     2840.50     2307.82    110.52 o 
   1   1  13     1269.99     1395.58     90.13 o 
   2   1  13    28109.27    27760.55    820.25 o 
   3   1  13    50078.64    50213.59   1611.30 o 
   4   1  13     8727.24     9105.01    314.51 o 
   5   1  13     1205.78     1380.30    110.59 o 
   6   1  13     1998.48     2253.60    140.67 o 
   7   1  13      402.05      371.97     92.00 o 
   8   1  13     1264.39     1316.14    138.98 o 
   9   1  13     6225.71     6627.28    319.50 o 
  10   1  13    12173.18    12789.21    549.91 o 
  11   1  13     5241.39     5247.35    313.64 o 
  12   1  13     2166.76     2074.16    248.76 o 
 -14   2  13     2240.51     3208.56    324.43 o 
 -13   2  13      234.67      183.00     82.51 o 
 -12   2  13     9610.93    10788.31    402.89 o 
 -11   2  13      127.16      182.20     75.33 o 
 -10   2  13    19098.83    21716.56    730.31 o 
  -9   2  13       54.44      128.44     69.00 o 
  -8   2  13     9658.43    10405.52    489.13 o 
  -7   2  13        2.63       30.03     49.42 o 
  -6   2  13     2866.17     2974.17    168.17 o 
  -5   2  13      318.63      422.55     62.41 o 
  -4   2  13    53305.77    51433.13   1657.93 o 
  -3   2  13       13.26       18.42     46.19 o 
  -2   2  13    27178.65    26110.56    697.93 o 
  -1   2  13     7603.80     7790.08    231.59 o 
   0   2  13    17307.09    16905.94    457.48 o 
   1   2  13      302.48      369.43     68.61 o 
   2   2  13     7071.64     7374.39    278.92 o 
   3   2  13     1615.79     1562.12    102.33 o 
   4   2  13    25489.84    26266.77    783.82 o 
   5   2  13     6291.31     6442.18    342.16 o 
   6   2  13    15670.38    16579.52    514.61 o 
   7   2  13      752.62      897.48    127.99 o 
   8   2  13    25031.50    26213.38   1057.91 o 
   9   2  13      501.73      381.12    108.83 o 
  10   2  13     9978.25    10179.16    471.85 o 
  11   2  13        4.34       24.11    100.92 o 
 -14   3  13      309.19      239.24    109.34 o 
 -13   3  13     1155.70     1146.83    140.18 o 
 -12   3  13     1096.67     1137.00    113.97 o 
 -11   3  13      233.38      169.32     72.02 o 
 -10   3  13     1000.49     1030.71    102.50 o 
  -9   3  13     1941.08     2497.99    156.54 o 
  -8   3  13     6403.27     6946.29    463.66 o 
  -7   3  13     9467.38    10293.05    348.90 o 
  -6   3  13      572.54      619.00     81.88 o 
  -5   3  13    39835.67    38621.11   1174.22 o 
  -4   3  13    14606.69    14042.38    393.46 o 
  -3   3  13     3157.70     3205.90    177.63 o 
  -2   3  13     8406.24     8659.87    270.22 o 
  -1   3  13    25584.48    24955.93    717.16 o 
   0   3  13     5004.43     5055.41    190.17 o 
   1   3  13    20352.30    19805.57    576.23 o 
   2   3  13     8143.26     8019.00    256.41 o 
   3   3  13    37639.91    38291.03   1147.61 o 
   4   3  13     1774.77     1812.41    135.79 o 
   5   3  13       10.68      -26.34     60.70 o 
   6   3  13       15.02      -68.66     68.66 o 
   7   3  13     4470.55     4544.78    239.33 o 
   8   3  13     1900.13     1837.52    156.21 o 
   9   3  13    11799.40    12293.97    505.93 o 
  10   3  13     7940.29     7746.83    394.94 o 
  11   3  13     9151.85     9072.72    474.49 o 
 -14   4  13        2.22       42.53    258.31 o 
 -13   4  13     9690.49    11074.18    671.22 o 
 -12   4  13     2796.04     2925.82    179.38 o 
 -11   4  13    10768.10    11241.34    447.41 o 
 -10   4  13      147.24      112.70     80.46 o 
  -9   4  13    12528.89    13875.19    487.94 o 
  -8   4  13     1267.92     1560.28    233.14 o 
  -7   4  13      955.56     1117.20     89.42 o 
  -6   4  13     4230.44     3990.82    173.01 o 
  -5   4  13    17548.42    17385.47    543.80 o 
  -4   4  13      610.23      734.01     72.71 o 
  -3   4  13    20193.55    19400.37    540.17 o 
  -2   4  13     2581.32     2651.07    146.43 o 
  -1   4  13    18734.05    18371.51    567.81 o 
   0   4  13     2653.93     2858.75    145.24 o 
   1   4  13    12754.26    12834.02    326.64 o 
   2   4  13     4431.00     4242.48    166.28 o 
   3   4  13    28536.22    28558.51    805.34 o 
   4   4  13      415.57      398.26     97.05 o 
   5   4  13     6237.55     6382.48    240.25 o 
   6   4  13     5132.39     5035.99    237.85 o 
   7   4  13    16879.53    17834.02    628.95 o 
   8   4  13     1476.10     1459.35    141.15 o 
   9   4  13      598.97      624.88    126.38 o 
  10   4  13       26.41       38.07    106.43 o 
  11   4  13     3872.57     3604.95    340.16 o 
 -13   5  13      510.78      464.71    191.00 o 
 -12   5  13     3126.22     3135.22    215.71 o 
 -11   5  13      156.02      183.44     75.94 o 
 -10   5  13      322.25      353.63     74.85 o 
  -9   5  13     3055.02     3048.86    181.94 o 
  -8   5  13    20636.25    21461.33    693.23 o 
  -7   5  13      328.22      253.28     51.44 o 
  -6   5  13    28565.73    28474.66    824.34 o 
  -5   5  13     3498.18     4100.52    168.58 o 
  -4   5  13     6861.35     6869.69    278.15 o 
  -3   5  13      929.22      810.90     83.25 o 
  -2   5  13     4237.38     4282.07    181.84 o 
  -1   5  13    12110.96    11788.33    297.08 o 
   0   5  13    13475.96    13851.05    366.65 o 
   1   5  13     1384.60     1465.12    127.96 o 
   2   5  13    42435.07    43145.03   1224.05 o 
   3   5  13     8867.10     9141.90    314.36 o 
   4   5  13    13202.92    13390.03    428.25 o 
   5   5  13      706.68      830.19     98.35 o 
   6   5  13     5411.26     5472.23    261.94 o 
   7   5  13       18.68       29.15     68.15 o 
   8   5  13     5171.03     5247.67    274.53 o 
   9   5  13     5770.51     5558.33    410.58 o 
  10   5  13    19684.46    19295.00    956.97 o 
  11   5  13       48.71       54.25     83.71 o 
 -13   6  13     2432.72     2814.29    421.80 o 
 -12   6  13    13895.99    15976.63   1088.68 o 
 -11   6  13     5362.65     6093.69    595.34 o 
 -10   6  13     7584.71     9333.82   1270.38 o 
  -9   6  13      497.05      356.72     52.13 o 
  -8   6  13     4154.76     4284.48    458.03 o 
  -7   6  13      577.58      500.20     60.41 o 
  -6   6  13     2786.55     2845.17    184.84 o 
  -5   6  13     7371.30     7866.93    297.81 o 
  -4   6  13    15746.06    15604.49    506.00 o 
  -3   6  13      315.50      390.78     45.24 o 
  -2   6  13    10321.17    11090.03    299.12 o 
  -1   6  13    18729.06    18932.25    497.67 o 
   0   6  13    14291.42    14636.06    403.33 o 
   1   6  13      217.27      192.06     69.11 o 
   2   6  13      819.20      928.82     94.62 o 
   3   6  13      732.13      824.21     93.54 o 
   4   6  13     8233.79     8369.16    349.98 o 
   5   6  13     3173.63     3676.90    249.15 o 
   6   6  13     5645.58     6076.40    252.15 o 
   7   6  13     6465.05     6564.47    323.83 o 
   8   6  13    14939.89    14448.14    849.69 o 
   9   6  13      300.90      266.88     92.77 o 
  10   6  13     3942.43     3745.05    298.60 o 
  11   6  13     1460.80     1244.03    160.63 o 
 -13   7  13     4294.70     4801.42    475.08 o 
 -12   7  13      149.74      256.88    183.70 o 
 -11   7  13      599.19      554.12    219.76 o 
 -10   7  13      438.08      318.89    100.99 o 
  -9   7  13    13200.21    13388.44   1198.99 o 
  -8   7  13     1564.60     1371.14    115.81 o 
  -7   7  13    18979.91    18172.23   1464.09 o 
  -6   7  13      415.45      525.46     92.05 o 
  -5   7  13    12163.25    12309.50    501.72 o 
  -4   7  13     2877.84     3286.30    159.94 o 
  -3   7  13      275.75      255.38     43.64 o 
  -2   7  13     5659.03     5959.05    181.46 o 
  -1   7  13    14675.00    15078.30    405.23 o 
   0   7  13       93.08      130.56     61.39 o 
   1   7  13    20639.89    20834.79    602.54 o 
   2   7  13     6094.96     6253.84    223.39 o 
   3   7  13    34365.53    33414.95   1083.14 o 
   4   7  13      772.86      787.65    106.25 o 
   5   7  13       93.87      197.83     78.52 o 
   6   7  13        7.65       75.89     78.37 o 
   7   7  13     9123.60     8429.07    556.82 o 
   8   7  13       12.15       52.18     76.21 o 
   9   7  13     7346.99     7155.29    385.64 o 
  10   7  13      908.09      641.06    116.89 o 
  11   7  13    14320.78    14786.45   1480.12 o 
 -12   8  13     7673.30     7789.73    705.09 o 
 -11   8  13     7022.79     7679.80    622.66 o 
 -10   8  13     2105.36     2664.10    368.18 o 
  -9   8  13     5940.33     5483.76    614.64 o 
  -8   8  13     7791.15     8093.00    736.94 o 
  -7   8  13       31.63      108.82    115.53 o 
  -6   8  13     3590.68     3577.12    204.42 o 
  -5   8  13    10434.90    10640.34    386.93 o 
  -4   8  13     9906.79    10472.83    433.10 o 
  -3   8  13     6326.16     5813.94    268.60 o 
  -2   8  13     4419.91     4395.03    299.04 o 
  -1   8  13     7613.52     7530.33    245.12 o 
   0   8  13    12779.79    13074.74    405.26 o 
   1   8  13     3916.39     4142.73    185.08 o 
   2   8  13     3302.20     3648.07    201.84 o 
   3   8  13     8160.33     7843.81    311.31 o 
   4   8  13      725.57      734.38    120.87 o 
   5   8  13     4519.13     4288.23    229.73 o 
   6   8  13    13170.55    11698.07    928.83 o 
   7   8  13    12049.01    12699.03    714.52 o 
   8   8  13     1098.81      978.63    175.00 o 
   9   8  13      246.25      301.05    109.03 o 
  10   8  13       22.87       87.80    139.63 o 
 -12   9  13     3240.59     3676.07    448.62 o 
 -11   9  13      763.96      738.39    246.63 o 
 -10   9  13     3772.81     4265.41    455.62 o 
  -9   9  13     1901.27     2163.99    376.53 o 
  -8   9  13    25406.39    22139.43   2542.47 o 
  -7   9  13      889.52     1084.54    203.54 o 
  -6   9  13    20636.27    20675.65   1059.93 o 
  -5   9  13      793.71     1202.82    167.28 o 
  -4   9  13      381.61      339.89     89.96 o 
  -3   9  13      270.28      386.77     59.57 o 
  -2   9  13     6181.20     6154.39    390.34 o 
  -1   9  13      287.29      309.77     66.31 o 
   0   9  13    19532.38    19739.77    642.22 o 
   1   9  13      119.90      235.35     84.48 o 
   2   9  13    13953.29    13503.25    471.25 o 
   3   9  13      395.65      394.86     91.85 o 
   4   9  13    12310.71    11602.00    569.92 o 
   5   9  13      206.80      262.12     80.38 o 
   6   9  13     4206.61     4036.52    281.03 o 
   7   9  13      929.23     1025.79    149.25 o 
   8   9  13     1791.37     2104.21    194.17 o 
   9   9  13      594.43      553.36    134.73 o 
  10   9  13    15740.45    16668.09    993.80 o 
 -12  10  13     3881.87     5187.12    670.55 o 
 -11  10  13     5638.25     7018.15    885.30 o 
 -10  10  13     1967.00     2206.39    467.91 o 
  -9  10  13     2826.83     3632.34    534.20 o 
  -8  10  13     5637.45     4812.39    728.63 o 
  -7  10  13     2664.51     2386.96    223.07 o 
  -6  10  13     1259.26     1251.17    121.32 o 
  -5  10  13    15169.81    15547.10    663.40 o 
  -4  10  13    16300.76    16504.27    757.64 o 
  -3  10  13     3231.18     3464.43    270.00 o 
  -2  10  13     2138.07     2376.16    148.22 o 
  -1  10  13    28733.98    28302.52   1526.72 o 
   0  10  13     4449.70     4260.83    366.37 o 
   1  10  13     1166.65     1261.25    167.29 o 
   2  10  13     2674.03     2769.36    199.43 o 
   3  10  13     5581.20     5642.82    301.60 o 
   4  10  13     6481.89     6210.40    346.39 o 
   5  10  13     3990.67     4344.02    253.60 o 
   6  10  13     3092.53     3465.23    196.91 o 
   7  10  13     6694.30     6586.70    421.34 o 
   8  10  13     3341.42     3224.13    288.79 o 
   9  10  13      496.17      747.53    224.66 o 
 -11  11  13      329.18      283.47    287.91 o 
 -10  11  13        7.00       67.62    395.43 o 
  -9  11  13     4439.55     5089.65    755.28 o 
  -8  11  13       30.08       15.91     96.48 o 
  -7  11  13    15486.53    13477.51   1146.56 o 
  -6  11  13     4334.83     4046.20    209.96 o 
  -5  11  13     9311.27     9834.90    458.80 o 
  -4  11  13       19.72       40.09     67.86 o 
  -3  11  13      802.59     1059.96    134.11 o 
  -2  11  13       33.09       -4.06     75.01 o 
  -1  11  13    18690.38    18718.12    737.85 o 
   0  11  13     2561.19     2678.14    215.55 o 
   1  11  13    13957.34    13229.68    822.25 o 
   2  11  13      584.98      507.02    104.50 o 
   3  11  13    13656.11    13600.67    585.66 o 
   4  11  13      162.58      184.70    120.10 o 
   5  11  13     1346.00     1195.23    197.60 o 
   6  11  13     1293.35     1239.07    135.40 o 
   7  11  13     6389.08     7038.90    367.83 o 
   8  11  13        8.19      215.36    189.82 o 
   9  11  13     5027.46     5031.38    435.46 o 
 -10  12  13     1175.34     1697.91    473.98 o 
  -9  12  13     1410.38     1901.71    515.07 o 
  -8  12  13     6017.92     8447.43   1204.27 o 
  -7  12  13     1299.83      924.68    130.58 o 
  -6  12  13     4685.49     4045.79    374.66 o 
  -5  12  13     5627.54     5635.85    352.12 o 
  -4  12  13    11430.60    11393.92    527.56 o 
  -3  12  13     4240.17     4004.80    303.36 o 
  -2  12  13     3836.13     3754.48    281.78 o 
  -1  12  13     3242.55     3313.36    245.32 o 
   0  12  13     6817.10     6791.71    314.70 o 
   1  12  13      527.04      504.77    109.44 o 
   2  12  13     6324.99     6171.76    413.36 o 
   3  12  13     5374.16     5342.62    363.26 o 
   4  12  13     1746.38     2298.41    204.51 o 
   5  12  13     2895.52     2955.07    194.29 o 
   6  12  13    11983.54    12323.05    546.40 o 
   7  12  13     3338.63     3051.85    262.36 o 
   8  12  13     2786.84     3462.42    589.77 o 
 -10  13  13     2040.37     2722.38    472.82 o 
  -9  13  13      366.43      422.60    358.10 o 
  -8  13  13     9816.07    10545.04   1017.98 o 
  -7  13  13     1472.64     1096.92    240.24 o 
  -6  13  13    10094.49     9534.01   1149.12 o 
  -5  13  13     1890.10     1959.08    305.13 o 
  -4  13  13     2572.41     2813.85    275.66 o 
  -3  13  13       46.25       55.62    120.94 o 
  -2  13  13      190.81      151.67    161.96 o 
  -1  13  13      214.60      260.71    114.54 o 
   0  13  13    18537.57    20038.02    909.01 o 
   1  13  13     3651.45     4701.24    342.45 o 
   2  13  13     5941.94     6164.43    368.41 o 
   3  13  13     2195.37     2244.83    210.77 o 
   4  13  13     9303.25     9809.26    462.06 o 
   5  13  13       25.96      -29.48     91.45 o 
   6  13  13     1724.02     2010.57    247.35 o 
   7  13  13     2349.11     2900.34    465.75 o 
  -9  14  13      940.35      700.70    435.81 o 
  -8  14  13     1826.27     1934.94    492.66 o 
  -7  14  13     1851.09     2270.03    552.67 o 
  -6  14  13      550.57      471.64    119.59 o 
  -5  14  13    15047.81    13743.36    877.51 o 
  -4  14  13     5708.21     5269.43    343.90 o 
  -3  14  13     1485.87     1863.48    201.93 o 
  -2  14  13      799.58      795.51    185.75 o 
  -1  14  13    15405.87    15859.99    875.23 o 
   0  14  13     1680.41     1917.91    224.73 o 
   1  14  13      162.79       64.89    110.67 o 
   2  14  13      938.77      989.50    171.53 o 
   3  14  13     3665.66     4207.75    311.15 o 
   4  14  13      481.41      498.92    181.14 o 
   5  14  13    10918.26    10889.64    639.77 o 
   6  14  13     2031.43     1774.69    182.32 o 
   7  14  13     9380.55     9543.26    916.20 o 
  -8  15  13     3039.46     3767.41   1016.96 o 
  -7  15  13     9969.80    10127.46    938.57 o 
  -6  15  13     1702.76     2027.92    380.22 o 
  -5  15  13     4526.05     3971.48    432.70 o 
  -4  15  13      379.28      313.51    116.96 o 
  -3  15  13     1103.52     1350.96    248.89 o 
  -2  15  13       58.11       84.28    117.52 o 
  -1  15  13     4888.76     5272.59    408.96 o 
   0  15  13     2120.97     2178.24    238.82 o 
   1  15  13     8105.59     8718.74    662.14 o 
   2  15  13     1382.35     1373.34    271.79 o 
   3  15  13     7341.35     7404.08    591.96 o 
   4  15  13     1486.37     1840.56    241.79 o 
   5  15  13     1458.14     2031.73    279.17 o 
   6  15  13      201.92       -5.12    272.04 o 
  -6  16  13     4156.43     4201.53    578.92 o 
  -5  16  13      778.18      813.51    161.79 o 
  -4  16  13    10517.01     9648.24   1117.85 o 
  -3  16  13      214.92       11.68    155.53 o 
  -2  16  13     5399.41     5376.51    378.44 o 
  -1  16  13     1034.30      862.30    201.30 o 
   0  16  13    10445.33    11145.55    626.60 o 
   1  16  13      114.60      408.01    213.65 o 
   2  16  13     1901.10     2461.47    441.25 o 
   3  16  13        3.15       42.04    142.79 o 
   4  16  13     6240.18     6278.88    433.39 o 
  -5  17  13     3327.48     3576.59    636.97 o 
  -4  17  13     2675.89     2175.86    253.55 o 
  -3  17  13       11.09      107.36    114.81 o 
  -2  17  13       15.64       57.48    120.48 o 
  -1  17  13     1004.16     1183.52    301.75 o 
   0  17  13    13173.58    14011.23    742.08 o 
   1  17  13     1477.58     1608.76    300.22 o 
   2  17  13     5024.93     5789.02    473.88 o 
 -14   0  14      715.13      654.50    166.58 o 
 -12   0  14     5945.84     7263.82    509.83 o 
 -10   0  14    23700.28    27914.16   1535.03 o 
  -8   0  14    12047.27    12664.76    970.54 o 
  -6   0  14      532.84      618.74    145.34 o 
  -4   0  14    21466.57    20629.19    881.57 o 
  -2   0  14    61053.83    58224.61   2597.23 o 
   0   0  14     6808.28     5989.11    295.91 o 
   2   0  14     1184.77     1740.51    265.20 o 
   4   0  14     3430.40     3353.00    282.14 o 
   6   0  14    48101.89    50145.55   3139.22 o 
   8   0  14      355.42      550.49    148.82 o 
  10   0  14      136.76       33.03    118.53 o 
 -14   1  14     1040.01     1004.51    135.85 o 
 -13   1  14     7637.87     8206.16    364.51 o 
 -12   1  14     2971.09     3638.28    199.56 o 
 -11   1  14      892.43      871.21    122.26 o 
 -10   1  14     1291.00     1454.62    143.36 o 
  -9   1  14     1028.12     1094.95    130.59 o 
  -8   1  14     1762.35     1969.35    121.96 o 
  -7   1  14    36762.34    36431.47   1341.12 o 
  -6   1  14    22701.62    21937.03    802.94 o 
  -5   1  14    25045.76    23802.67    677.82 o 
  -4   1  14      342.68      230.92     57.82 o 
  -3   1  14      248.07      413.69     85.34 o 
  -2   1  14     4446.16     4493.91    173.27 o 
  -1   1  14     1431.39     1530.13     94.42 o 
   0   1  14    18881.94    18268.30    530.15 o 
   1   1  14    38460.05    37343.73   1147.89 o 
   2   1  14    26141.97    25435.43    746.79 o 
   3   1  14     5103.73     5267.95    251.87 o 
   4   1  14     1657.64     1878.55    128.79 o 
   5   1  14     6549.77     7040.33    326.08 o 
   6   1  14      950.87      887.14    114.86 o 
   7   1  14     2669.72     3075.71    233.75 o 
   8   1  14     6241.36     6468.50    381.38 o 
   9   1  14    12675.35    13295.54    551.49 o 
  10   1  14     4464.51     4416.26    308.74 o 
  11   1  14     3517.64     3558.86    264.52 o 
 -14   2  14       82.79      223.19    107.81 o 
 -13   2  14     1752.92     2278.88    164.16 o 
 -12   2  14       78.93       19.15     68.87 o 
 -11   2  14    23075.85    25972.21    985.96 o 
 -10   2  14      591.98      843.75    141.55 o 
  -9   2  14    11053.00    12733.48    657.73 o 
  -8   2  14        6.15       74.03     61.54 o 
  -7   2  14     2291.68     2104.27    178.66 o 
  -6   2  14       84.37       96.55     73.31 o 
  -5   2  14     5962.70     6005.03    218.57 o 
  -4   2  14      312.71      279.67     60.90 o 
  -3   2  14    30417.29    29697.62    906.16 o 
  -2   2  14     1868.24     1874.35    138.77 o 
  -1   2  14    46252.10    44671.91   1428.83 o 
   0   2  14       21.45        9.66     51.55 o 
   1   2  14      104.95      133.72     62.82 o 
   2   2  14      869.84      851.80     97.97 o 
   3   2  14      520.09      668.15     78.69 o 
   4   2  14       62.80      115.03     71.63 o 
   5   2  14    40610.79    41949.90   1348.93 o 
   6   2  14      179.92      203.72     76.71 o 
   7   2  14    10165.98    11043.64    548.13 o 
   8   2  14        8.91       25.87     83.71 o 
   9   2  14      246.88      395.48    113.97 o 
  10   2  14       45.41      -37.10     83.33 o 
  11   2  14       23.45      -18.61     91.68 o 
 -13   3  14     3211.72     3336.14    188.72 o 
 -12   3  14     3997.61     4777.05    223.99 o 
 -11   3  14     1613.64     1684.83    149.09 o 
 -10   3  14     4965.32     5812.51    303.09 o 
  -9   3  14     1768.40     1849.79    135.40 o 
  -8   3  14    16964.51    18629.90    733.00 o 
  -7   3  14     1849.11     1833.54    140.56 o 
  -6   3  14    24179.80    22701.15    955.95 o 
  -5   3  14     5316.44     5799.88    228.67 o 
  -4   3  14     2305.61     2079.73    112.75 o 
  -3   3  14      226.04      349.32     70.27 o 
  -2   3  14      144.02      200.48     58.76 o 
  -1   3  14       19.43       93.55     54.02 o 
   0   3  14    28663.53    28569.58    833.09 o 
   1   3  14    16967.18    16724.21    490.92 o 
   2   3  14    31412.30    31918.08    920.23 o 
   3   3  14      475.88      549.39     86.04 o 
   4   3  14      845.84      974.64    105.33 o 
   5   3  14    12682.24    13192.39    470.48 o 
   6   3  14     1926.39     2305.24    172.65 o 
   7   3  14     2133.23     2468.82    160.55 o 
   8   3  14     7012.03     7229.60    396.78 o 
   9   3  14     3190.35     3613.70    254.88 o 
  10   3  14    10152.55    10352.13    464.78 o 
  11   3  14     2527.73     2271.14    211.92 o 
 -13   4  14       77.22       60.91     81.12 o 
 -12   4  14     9153.19     9279.89    401.09 o 
 -11   4  14      467.94      530.23     82.81 o 
 -10   4  14    18182.68    18247.07   1194.61 o 
  -9   4  14     3399.37     3989.75    223.15 o 
  -8   4  14     4888.85     5739.29    310.16 o 
  -7   4  14       29.46       92.84     62.74 o 
  -6   4  14      302.68      367.55     69.44 o 
  -5   4  14       10.39       60.76     68.43 o 
  -4   4  14    11977.27    11434.81    359.24 o 
  -3   4  14     5851.78     6037.35    221.21 o 
  -2   4  14    35558.80    35519.31   1101.72 o 
  -1   4  14     3762.71     3919.60    163.00 o 
   0   4  14    11639.32    11502.03    354.94 o 
   1   4  14      404.41      454.59     72.17 o 
   2   4  14     1473.91     1437.82    105.93 o 
   3   4  14      969.50      981.33     95.92 o 
   4   4  14     6892.18     7036.71    268.19 o 
   5   4  14     1121.57     1465.49    145.10 o 
   6   4  14    39382.70    41060.49   1536.06 o 
   7   4  14       38.70      -26.67     71.12 o 
   8   4  14     1994.63     2072.96    207.60 o 
   9   4  14      918.34      882.26    148.91 o 
  10   4  14     3230.11     3470.58    339.57 o 
  11   4  14      408.80      324.31    119.15 o 
 -13   5  14    11687.31    13572.04   1043.00 o 
 -12   5  14     2144.61     2379.95    588.11 o 
 -11   5  14        8.23       94.23     80.67 o 
 -10   5  14     1084.71     1104.99    127.41 o 
  -9   5  14     5284.18     5265.98    249.09 o 
  -8   5  14       12.89      -12.59     57.54 o 
  -7   5  14    25268.79    24184.86   1573.31 o 
  -6   5  14     2930.48     3535.98    158.46 o 
  -5   5  14     5117.40     5305.55    214.12 o 
  -4   5  14     1149.55     1245.97    111.14 o 
  -3   5  14      409.82      516.30     87.03 o 
  -2   5  14      774.11      821.71    111.25 o 
  -1   5  14     1500.00     1547.43    127.76 o 
   0   5  14     2335.78     2454.98    118.81 o 
   1   5  14    44673.61    45500.57   1372.20 o 
   2   5  14     3249.25     3467.33    164.44 o 
   3   5  14    16733.08    16832.40    491.10 o 
   4   5  14      330.32      366.00     84.91 o 
   5   5  14     2800.69     2917.52    173.35 o 
   6   5  14     1241.93     1487.03    149.00 o 
   7   5  14      663.50      946.99    128.23 o 
   8   5  14     1673.92     1810.74    150.99 o 
   9   5  14    18393.63    17826.74    906.58 o 
  10   5  14      526.24      497.74    112.36 o 
  11   5  14     3875.32     4424.61    420.02 o 
 -13   6  14      688.71      830.69    263.44 o 
 -12   6  14      712.02      771.44    227.74 o 
 -11   6  14    14829.38    17217.39   1012.23 o 
 -10   6  14     4652.77     5124.64    507.03 o 
  -9   6  14     8129.35     8832.85    442.99 o 
  -8   6  14      675.81      494.06     55.85 o 
  -7   6  14      682.48      867.05     72.05 o 
  -6   6  14      139.73      190.22     41.22 o 
  -5   6  14     3341.25     3495.79    183.56 o 
  -4   6  14     4195.58     4502.05    206.38 o 
  -3   6  14    12764.54    13055.50    327.66 o 
  -2   6  14    10389.29    10859.36    316.68 o 
  -1   6  14    35418.37    36258.16   1027.05 o 
   0   6  14      971.23     1113.67     97.99 o 
   1   6  14       40.46       76.87     53.97 o 
   2   6  14     1101.34     1286.89    101.62 o 
   3   6  14      420.80      514.25     89.98 o 
   4   6  14     9343.38     9376.15    351.73 o 
   5   6  14    25175.80    25318.31    839.81 o 
   6   6  14     3467.02     3567.53    200.11 o 
   7   6  14    19398.44    19633.45    754.13 o 
   8   6  14     1353.72     1642.44    145.04 o 
   9   6  14     3390.97     4158.77    322.81 o 
  10   6  14      244.63      196.92     96.02 o 
 -13   7  14     1177.17     1177.31    289.41 o 
 -12   7  14     3237.51     3560.43    428.63 o 
 -11   7  14     2556.60     3176.97    479.69 o 
 -10   7  14      123.81       11.29     99.24 o 
  -9   7  14      713.54      528.75    144.73 o 
  -8   7  14     8048.05     8536.93    889.43 o 
  -7   7  14     1208.63     1222.59    125.80 o 
  -6   7  14    35653.09    36375.49   1631.13 o 
  -5   7  14     1252.37     1342.95    111.53 o 
  -4   7  14     4603.93     4107.75    271.12 o 
  -3   7  14      680.45      940.71    130.09 o 
  -2   7  14     1503.40     1642.72    141.54 o 
  -1   7  14     1481.72     1583.11    100.88 o 
   0   7  14    15959.15    16742.26    514.26 o 
   1   7  14     3820.30     3883.80    180.89 o 
   2   7  14    32315.29    33201.41   1037.16 o 
   3   7  14        9.24       96.75     72.21 o 
   4   7  14     5691.81     5623.39    249.83 o 
   5   7  14      588.00      617.25    113.50 o 
   6   7  14      906.26      899.72    141.33 o 
   7   7  14     1221.99     1027.21    158.43 o 
   8   7  14    11547.72    11788.09    758.38 o 
   9   7  14      100.62      -43.38     81.23 o 
  10   7  14    11194.16     9911.08    523.78 o 
 -12   8  14     3477.85     4775.33    673.71 o 
 -11   8  14     4219.76     4575.77    721.45 o 
 -10   8  14    12276.10    13770.22   1049.57 o 
  -9   8  14    11287.46    11664.61   1536.86 o 
  -8   8  14     2543.38     2325.74    291.25 o 
  -7   8  14     2176.02     2295.34    224.63 o 
  -6   8  14       24.12       22.74     96.29 o 
  -5   8  14      817.34      758.34    118.92 o 
  -4   8  14     7531.19     7372.25    298.31 o 
  -3   8  14    19184.31    19704.56    779.92 o 
  -2   8  14    30328.59    29808.70    936.23 o 
  -1   8  14      906.70      998.32    101.37 o 
   0   8  14     4770.13     5244.41    229.66 o 
   1   8  14      124.91      142.36     81.97 o 
   2   8  14       95.99      159.92     70.44 o 
   3   8  14      130.20       59.03     63.32 o 
   4   8  14     1627.51     1771.35    180.98 o 
   5   8  14    12102.15    11956.92    458.65 o 
   6   8  14    26310.30    24411.20   1387.44 o 
   7   8  14     5233.07     5314.80    333.22 o 
   8   8  14     1517.53     1992.07    278.17 o 
   9   8  14     2614.32     2507.84    181.50 o 
  10   8  14      716.77      965.57    264.15 o 
 -12   9  14       74.89      -74.08    203.75 o 
 -11   9  14      121.03        6.16    176.36 o 
 -10   9  14     1558.23     2053.48    342.91 o 
  -9   9  14     1429.00     1256.74    294.20 o 
  -8   9  14      511.95      422.45    119.70 o 
  -7   9  14    20021.86    19229.99   1575.95 o 
  -6   9  14      145.12      218.16     93.85 o 
  -5   9  14    17768.51    17969.09    679.74 o 
  -4   9  14       10.41      171.84     77.77 o 
  -3   9  14     2417.68     2364.12    118.61 o 
  -2   9  14       29.99       99.79     58.90 o 
  -1   9  14     1312.49     1337.52    126.10 o 
   0   9  14      134.91      162.06     73.59 o 
   1   9  14    35096.86    34819.22   1136.72 o 
   2   9  14       21.86       66.57     74.52 o 
   3   9  14    16202.60    15837.04    561.10 o 
   4   9  14      285.37      179.19    105.62 o 
   5   9  14      423.63      310.81    109.69 o 
   6   9  14       30.69      -28.83     96.51 o 
   7   9  14       52.95     -113.20    113.20 o 
   8   9  14      379.15      384.90    140.78 o 
   9   9  14    18259.83    19033.65    885.93 o 
 -11  10  14     6454.42     6289.48    700.56 o 
 -10  10  14    15206.15    17036.22   1169.83 o 
  -9  10  14     5455.85     4741.07    772.61 o 
  -8  10  14      486.13      340.99     89.86 o 
  -7  10  14        5.69      120.11     75.45 o 
  -6  10  14      818.29      811.86    103.00 o 
  -5  10  14      737.92      842.34    111.91 o 
  -4  10  14     3402.98     3736.47    233.79 o 
  -3  10  14     9666.49     9828.65    460.07 o 
  -2  10  14    37997.09    37973.67   1845.36 o 
  -1  10  14    14154.52    14117.92    551.87 o 
   0  10  14      440.74      561.13    108.66 o 
   1  10  14      118.30      120.42     73.19 o 
   2  10  14     1294.93     1261.91    138.62 o 
   3  10  14      175.61      184.57     80.01 o 
   4  10  14    11800.97    11098.52    651.05 o 
   5  10  14    13437.87    12611.39    680.75 o 
   6  10  14     5320.60     5270.08    377.44 o 
   7  10  14     2006.15     2087.20    186.65 o 
   8  10  14     5466.95     5319.83    315.41 o 
   9  10  14      215.88      581.98    223.15 o 
 -11  11  14      684.01      816.21    304.75 o 
 -10  11  14      668.79      768.73    283.46 o 
  -9  11  14        4.79      -38.48    172.83 o 
  -8  11  14     6251.40     6219.25   1403.16 o 
  -7  11  14      314.49      387.76    107.87 o 
  -6  11  14    19685.72    18641.77    910.85 o 
  -5  11  14      823.19      908.11    127.99 o 
  -4  11  14     6092.00     6300.15    366.02 o 
  -3  11  14      863.51      965.68    184.10 o 
  -2  11  14       43.35      -69.97    116.46 o 
  -1  11  14      320.33      390.16     90.32 o 
   0  11  14     7248.36     6863.47    353.23 o 
   1  11  14      150.87      168.23    115.77 o 
   2  11  14    24684.86    23605.72   1349.57 o 
   3  11  14      690.22      717.30    111.58 o 
   4  11  14     3843.30     3539.75    205.78 o 
   5  11  14     1942.17     1827.63    193.94 o 
   6  11  14      935.79     1010.93    166.59 o 
   7  11  14      402.61      557.47    180.15 o 
   8  11  14     4920.20     4989.17    427.54 o 
 -10  12  14     7081.50     8156.36    765.83 o 
  -9  12  14     9375.69    10841.58    967.46 o 
  -8  12  14      848.38      785.04    278.88 o 
  -7  12  14     1251.12      848.78    139.70 o 
  -6  12  14      781.12      680.09    144.84 o 
  -5  12  14      360.47      242.33    127.94 o 
  -4  12  14     1470.59     1800.56    489.11 o 
  -3  12  14    22608.07    22687.61   1027.67 o 
  -2  12  14     4123.80     4200.82    296.83 o 
  -1  12  14    22489.27    24946.25   1248.05 o 
   0  12  14      157.21      116.03    108.46 o 
   1  12  14     1183.74      967.26    174.36 o 
   2  12  14        1.64       -0.72     88.30 o 
   3  12  14     2302.55     2617.37    216.45 o 
   4  12  14     2507.33     2482.98    189.02 o 
   5  12  14    16464.21    16697.91    669.83 o 
   6  12  14     2185.38     1964.57    174.02 o 
   7  12  14     4024.64     4192.51    342.21 o 
   8  12  14      713.43      770.48    499.75 o 
  -9  13  14     2140.52     2545.89    448.10 o 
  -8  13  14     1340.52     1941.37    468.00 o 
  -7  13  14    11338.14    11441.69   1231.20 o 
  -6  13  14      158.84      369.04     94.56 o 
  -5  13  14    10932.10    10455.05    912.49 o 
  -4  13  14      447.34      702.78    138.90 o 
  -3  13  14      434.44      326.79    122.34 o 
  -2  13  14     3139.48     3133.67    249.22 o 
  -1  13  14     3112.88     3091.94    263.69 o 
   0  13  14      217.53      315.41    162.42 o 
   1  13  14    10274.87    10836.18    517.52 o 
   2  13  14     4247.41     4734.46    379.65 o 
   3  13  14    14796.34    14345.17   1151.48 o 
   4  13  14      261.33      420.57    169.57 o 
   5  13  14     1494.54     1532.78    177.32 o 
   6  13  14      130.58      329.61    151.28 o 
   7  13  14       45.22      -84.34    260.49 o 
  -8  14  14     2672.31     3351.96    496.48 o 
  -7  14  14      396.82      444.92    251.52 o 
  -6  14  14       10.02       10.78     84.98 o 
  -5  14  14      266.36      299.57    185.20 o 
  -4  14  14     6455.50     5901.52    366.00 o 
  -3  14  14     1051.51     1415.63    194.59 o 
  -2  14  14    22517.47    22916.56   1070.57 o 
  -1  14  14     1913.67     2610.87    284.25 o 
   0  14  14       96.66      166.64    133.70 o 
   1  14  14       62.85      202.51    126.62 o 
   2  14  14     2879.94     2554.87    264.39 o 
   3  14  14      582.43      574.36    143.69 o 
   4  14  14     6778.71     7098.17    586.42 o 
   5  14  14     1581.87     1561.44    185.80 o 
   6  14  14    14109.99    12811.27    962.69 o 
  -7  15  14     3422.06     4672.28    595.19 o 
  -6  15  14     8404.31     6877.67   1133.34 o 
  -5  15  14     1580.33     1434.77    199.85 o 
  -4  15  14     3451.15     3404.47    310.75 o 
  -3  15  14       66.59      119.66    150.20 o 
  -2  15  14      603.18      467.81    142.80 o 
  -1  15  14       66.61      155.77    138.83 o 
   0  15  14     5908.61     6464.63    481.12 o 
   1  15  14     1104.35     1499.94    216.44 o 
   2  15  14    18505.68    20705.61   1054.48 o 
   3  15  14     2740.55     3070.67    307.74 o 
   4  15  14     2052.87     2273.72    329.78 o 
   5  15  14     1133.88     1066.76    212.38 o 
  -6  16  14      189.14      167.25    248.93 o 
  -5  16  14       93.76      135.46    106.67 o 
  -4  16  14     1078.36      858.41    190.41 o 
  -3  16  14     8009.55     8054.53    554.19 o 
  -2  16  14     1503.42     1581.12    273.18 o 
  -1  16  14     7567.51     7720.60    600.21 o 
   0  16  14      410.06      681.45    215.80 o 
   1  16  14      685.84      854.89    200.41 o 
   2  16  14      179.67      336.37    155.83 o 
   3  16  14      230.10      505.71    176.78 o 
  -4  17  14      136.62      169.05    154.61 o 
  -3  17  14      350.52      660.25    234.09 o 
  -2  17  14      295.29      285.15    147.19 o 
  -1  17  14     2582.60     2623.47    299.91 o 
   0  17  14     3033.34     3738.48    348.57 o 
   1  17  14     5810.47     6364.79    473.03 o 
 -13   0  15     3562.22     3985.11    319.26 o 
 -11   0  15    11799.48    14068.60    754.12 o 
  -9   0  15    23092.59    24491.52   2235.60 o 
  -7   0  15     5563.08     5546.50    384.92 o 
  -5   0  15     1958.16     2217.23    266.33 o 
  -3   0  15    23849.75    22415.74    900.76 o 
  -1   0  15    40713.76    39043.64   1768.35 o 
   1   0  15    13711.44    13314.47    578.13 o 
   3   0  15      901.79      833.80    147.35 o 
   5   0  15    19774.24    20446.76    831.58 o 
   7   0  15     9672.95    10606.35    670.71 o 
   9   0  15     9582.53     9852.37    666.80 o 
  11   0  15     3902.21     4141.83    402.88 o 
 -13   1  15     1577.67     1862.10    156.41 o 
 -12   1  15      249.42      364.56     97.72 o 
 -11   1  15      641.69      528.01    114.56 o 
 -10   1  15     2941.20     3497.12    277.52 o 
  -9   1  15     6766.22     7584.45    295.62 o 
  -8   1  15    14672.10    16109.34    529.48 o 
  -7   1  15     3154.42     3592.70    232.32 o 
  -6   1  15     2775.67     2897.05    150.46 o 
  -5   1  15      950.13      941.82     99.74 o 
  -4   1  15     7479.08     6956.86    251.03 o 
  -3   1  15    13521.89    12680.40    390.66 o 
  -2   1  15       82.39      163.05     80.97 o 
  -1   1  15     7044.20     7156.72    256.18 o 
   0   1  15    10860.75    10415.90    341.12 o 
   1   1  15     7612.89     7502.03    277.63 o 
   2   1  15     7477.24     7132.74    305.72 o 
   3   1  15    10341.69    10244.29    410.86 o 
   4   1  15    17628.57    18601.22    619.46 o 
   5   1  15     2307.62     2759.23    189.32 o 
   6   1  15      543.31      473.68    105.46 o 
   7   1  15       52.32       10.01     68.35 o 
   8   1  15      576.54      618.32    122.38 o 
   9   1  15     2913.77     3153.43    251.06 o 
  10   1  15     8735.60     9496.31    457.72 o 
  11   1  15     6670.18     6988.55    427.65 o 
 -13   2  15       35.04       87.15     91.28 o 
 -12   2  15    11668.46    13194.23    571.42 o 
 -11   2  15      825.05     1143.54    152.36 o 
 -10   2  15     9022.35    10019.66    417.81 o 
  -9   2  15       57.60      237.91     83.30 o 
  -8   2  15    22606.22    23362.83    968.63 o 
  -7   2  15     2250.53     2228.96    206.14 o 
  -6   2  15       96.16      294.33     85.43 o 
  -5   2  15       48.28       46.92     59.75 o 
  -4   2  15    17830.89    17699.88    542.17 o 
  -3   2  15     3275.28     3367.59    147.92 o 
  -2   2  15    36624.95    35648.53   1102.70 o 
  -1   2  15     1244.28     1349.04    100.35 o 
   0   2  15    11103.53    10572.66    331.96 o 
   1   2  15      373.16      373.98     83.27 o 
   2   2  15     6432.50     6389.08    249.44 o 
   3   2  15       41.70       93.57     64.18 o 
   4   2  15    17170.76    17301.65    571.21 o 
   5   2  15       13.18       78.52     82.31 o 
   6   2  15     9110.36    10048.90    350.42 o 
   7   2  15       40.64       65.55     82.31 o 
   8   2  15    24273.28    25577.58   1125.35 o 
   9   2  15      299.07      327.50    114.53 o 
  10   2  15       31.72      163.54    111.17 o 
  11   2  15      917.57      974.80    181.85 o 
 -13   3  15     1122.94     1180.15    133.96 o 
 -12   3  15      152.58      155.75     82.77 o 
 -11   3  15     1391.30     1729.25    152.19 o 
 -10   3  15     1059.63     1379.80    123.70 o 
  -9   3  15     2431.55     2651.05    241.23 o 
  -8   3  15    24453.45    26673.70   1074.34 o 
  -7   3  15    14417.31    13477.99   1275.21 o 
  -6   3  15      527.48      696.63     89.91 o 
  -5   3  15     5701.23     5580.84    272.58 o 
  -4   3  15     5944.17     5725.53    221.89 o 
  -3   3  15     9392.33     9235.02    331.04 o 
  -2   3  15      112.70       93.68     63.95 o 
  -1   3  15     7354.83     7424.97    256.41 o 
   0   3  15     3542.17     3470.95    162.51 o 
   1   3  15     8495.37     8218.88    330.90 o 
   2   3  15     3497.97     3546.79    159.80 o 
   3   3  15    23408.55    23235.80    715.83 o 
   4   3  15    17394.09    17495.09    537.78 o 
   5   3  15     9263.16     9168.96    387.17 o 
   6   3  15      560.97      636.81    130.48 o 
   7   3  15     3303.61     3793.40    270.00 o 
   8   3  15       20.36       69.51     85.34 o 
   9   3  15     5396.21     5754.56    306.62 o 
  10   3  15     4291.24     4325.34    279.79 o 
  11   3  15     9826.33     8778.21    588.48 o 
 -13   4  15     6311.44     8112.20    670.17 o 
 -12   4  15      983.78      912.46    133.69 o 
 -11   4  15    11438.37    11726.60    709.38 o 
 -10   4  15     3494.77     3543.45    423.37 o 
  -9   4  15     7750.23     8690.53    412.81 o 
  -8   4  15      577.52      684.94    107.44 o 
  -7   4  15     2376.36     2495.28    235.86 o 
  -6   4  15       95.14      163.10     63.94 o 
  -5   4  15     1527.32     1856.60    121.59 o 
  -4   4  15     4199.94     4251.61    198.74 o 
  -3   4  15    13610.52    13253.51    409.66 o 
  -2   4  15      713.05      720.76    100.04 o 
  -1   4  15    22378.75    21444.63    681.37 o 
   0   4  15     7244.18     7156.25    308.93 o 
   1   4  15    17830.45    17680.30    496.38 o 
   2   4  15        1.61      -58.65     67.16 o 
   3   4  15     3252.21     3161.50    171.00 o 
   4   4  15       55.76       91.02     96.78 o 
   5   4  15    24252.14    26068.05    931.20 o 
   6   4  15     1680.73     2034.47    180.01 o 
   7   4  15    17883.48    18699.90    767.95 o 
   8   4  15     1951.31     2373.76    201.18 o 
   9   4  15    10968.38    11033.12    490.17 o 
  10   4  15      261.67      262.33    111.23 o 
 -13   5  15       40.74      186.80    174.43 o 
 -12   5  15     4794.12     5480.56    496.57 o 
 -11   5  15      301.39      316.72     74.23 o 
 -10   5  15        8.44      145.82     70.45 o 
  -9   5  15       12.28       55.28     58.48 o 
  -8   5  15    28972.75    30448.81   1099.38 o 
  -7   5  15     3077.15     3189.75    294.80 o 
  -6   5  15    11960.56    12396.44    573.68 o 
  -5   5  15     5313.59     5266.07    215.10 o 
  -4   5  15    13801.72    12942.20    419.26 o 
  -3   5  15     7455.05     7366.25    293.74 o 
  -2   5  15        4.88       -7.65     68.70 o 
  -1   5  15     5856.76     5840.82    253.16 o 
   0   5  15    31451.78    30939.49    859.43 o 
   1   5  15      781.53      929.99     86.59 o 
   2   5  15     4746.68     4904.95    207.40 o 
   3   5  15    10141.57    10169.81    351.50 o 
   4   5  15    23198.20    23072.52    745.03 o 
   5   5  15     1534.95     1564.48    151.24 o 
   6   5  15      718.72      654.78    124.26 o 
   7   5  15      326.56      268.97    105.34 o 
   8   5  15     2429.26     2566.04    180.57 o 
   9   5  15     1935.93     2146.89    196.67 o 
  10   5  15    12427.56    12285.48    609.37 o 
 -13   6  15       82.89      257.17    227.84 o 
 -12   6  15     6061.66     7584.58    887.68 o 
 -11   6  15     7079.70     8237.54   1042.46 o 
 -10   6  15     9303.44     9454.39    992.94 o 
  -9   6  15      364.80      170.30    129.87 o 
  -8   6  15    12250.86    11381.67    764.68 o 
  -7   6  15     2808.11     2765.21    251.86 o 
  -6   6  15      663.26      798.13     80.65 o 
  -5   6  15     7293.06     6930.04    305.64 o 
  -4   6  15    13927.71    13686.06    485.23 o 
  -3   6  15      987.96     1114.36    109.28 o 
  -2   6  15     8642.57     8719.46    271.47 o 
  -1   6  15     4080.25     3926.25    157.52 o 
   0   6  15     7552.84     7880.14    299.89 o 
   1   6  15     6750.98     6722.69    234.60 o 
   2   6  15      480.88      643.91    139.89 o 
   3   6  15     1088.10      999.03    118.64 o 
   4   6  15    16747.31    16507.00    598.77 o 
   5   6  15     2107.38     2306.64    202.98 o 
   6   6  15     5091.16     5111.11    278.63 o 
   7   6  15    11384.40    11865.79    518.15 o 
   8   6  15    15437.75    15772.53    778.09 o 
   9   6  15     1195.40     1099.40    139.00 o 
  10   6  15        9.85      -90.57    108.27 o 
 -12   7  15      573.59      716.53    260.35 o 
 -11   7  15     5758.54     6242.03    712.25 o 
 -10   7  15     4279.05     4156.54    681.06 o 
  -9   7  15     5085.73     5266.62    495.23 o 
  -8   7  15     2194.36     2294.42    179.38 o 
  -7   7  15    27464.85    25597.43   1968.94 o 
  -6   7  15      156.40      413.79    101.88 o 
  -5   7  15    17194.23    17051.19    573.56 o 
  -4   7  15     4709.50     4368.65    170.69 o 
  -3   7  15    10329.56     9752.02    304.75 o 
  -2   7  15      128.81       99.27     53.92 o 
  -1   7  15     6384.61     6318.79    252.07 o 
   0   7  15     3040.71     3151.06    157.18 o 
   1   7  15    19180.25    19518.38    584.14 o 
   2   7  15      320.25      354.01     94.58 o 
   3   7  15    23088.07    22448.29    735.43 o 
   4   7  15     1983.84     2191.51    231.05 o 
   5   7  15    11182.68    11364.98    483.42 o 
   6   7  15     1349.88     1896.01    232.85 o 
   7   7  15     4848.77     4851.34    361.74 o 
   8   7  15      566.74      432.25    109.93 o 
   9   7  15     4520.77     5023.06    373.38 o 
  10   7  15     1715.76     1319.42    177.20 o 
 -12   8  15     5217.27     5248.18    547.56 o 
 -11   8  15     6268.35     6953.70    619.09 o 
 -10   8  15     2647.14     3197.99    500.17 o 
  -9   8  15     5633.56     6733.26   1815.25 o 
  -8   8  15     2725.99     3329.64    353.19 o 
  -7   8  15     5185.26     4878.30    531.90 o 
  -6   8  15      496.29      491.70     89.55 o 
  -5   8  15     1326.01     1631.47    184.25 o 
  -4   8  15    17492.69    17729.69    659.74 o 
  -3   8  15    13228.89    13214.33    483.07 o 
  -2   8  15     3205.95     3471.23    240.20 o 
  -1   8  15    12112.70    12294.60    396.31 o 
   0   8  15     3340.48     3255.80    177.08 o 
   1   8  15     2083.24     2335.51    156.93 o 
   2   8  15      855.57     1122.90    151.43 o 
   3   8  15     4689.43     4814.84    245.92 o 
   4   8  15      752.53      769.49    122.59 o 
   5   8  15     5113.29     4840.89    298.21 o 
   6   8  15    10648.62     9999.42    639.14 o 
   7   8  15     4385.59     4749.74    484.18 o 
   8   8  15     4584.48     4920.25    461.83 o 
   9   8  15     3013.35     3203.94    257.84 o 
 -11   9  15       45.47       71.23    193.68 o 
 -10   9  15      127.10       37.78    198.22 o 
  -9   9  15      282.94      211.09    200.93 o 
  -8   9  15    11756.95     9638.97   1409.35 o 
  -7   9  15      524.54      357.52    145.58 o 
  -6   9  15    15927.80    15910.73    776.77 o 
  -5   9  15      825.22      871.99    127.58 o 
  -4   9  15    23043.94    23109.93    974.13 o 
  -3   9  15      358.39      292.06     91.20 o 
  -2   9  15     1801.40     2378.27    258.42 o 
  -1   9  15     1125.43     1050.18    102.02 o 
   0   9  15    30403.96    30152.71    982.39 o 
   1   9  15      949.38     1102.74    140.79 o 
   2   9  15    17747.54    17518.62    604.50 o 
   3   9  15      330.43      330.63     89.87 o 
   4   9  15    10786.37    10537.27    402.29 o 
   5   9  15      309.15      424.13    156.74 o 
   6   9  15       45.45      -83.49     91.97 o 
   7   9  15       76.44      128.27    109.54 o 
   8   9  15     3720.50     3478.03    270.95 o 
   9   9  15       33.74        2.79    122.55 o 
 -11  10  15     9676.42    11141.63   1070.72 o 
 -10  10  15     3637.21     3967.01    662.81 o 
  -9  10  15     1006.65     1267.49    526.96 o 
  -8  10  15     6944.52     5861.23    877.41 o 
  -7  10  15     6632.93     6080.08    438.02 o 
  -6  10  15       86.10      195.57    119.71 o 
  -5  10  15     6811.90     6766.65    398.39 o 
  -4  10  15     6345.35     6749.34    332.65 o 
  -3  10  15     3868.53     3575.79    177.55 o 
  -2  10  15     7608.74     7248.65    303.38 o 
  -1  10  15    12476.39    11943.49    858.39 o 
   0  10  15     8802.37     8114.45    418.48 o 
   1  10  15     3589.33     3482.25    211.04 o 
   2  10  15      597.87      765.52    133.30 o 
   3  10  15     7805.31     7763.18    376.67 o 
   4  10  15     6234.87     5974.01    397.01 o 
   5  10  15     4969.22     4787.42    267.73 o 
   6  10  15     3850.14     4178.68    330.16 o 
   7  10  15     6801.04     6904.13    502.68 o 
   8  10  15     4374.35     4520.66    377.62 o 
 -10  11  15       10.25      126.03    329.74 o 
  -9  11  15     2206.72     2882.32    538.31 o 
  -8  11  15      349.96      236.27    109.03 o 
  -7  11  15    11625.30    10130.71   1162.82 o 
  -6  11  15     2807.46     3143.36    500.75 o 
  -5  11  15    14370.89    14293.09    760.62 o 
  -4  11  15      673.24      646.57    119.65 o 
  -3  11  15     5774.65     5845.99    325.56 o 
  -2  11  15     1159.02     1325.39    134.53 o 
  -1  11  15     1512.89     1582.46    162.31 o 
   0  11  15      395.66      388.93    116.50 o 
   1  11  15    17612.75    16842.95   1013.58 o 
   2  11  15      805.83      987.78    125.09 o 
   3  11  15    17217.98    16246.76   1010.92 o 
   4  11  15       29.46      -14.64     88.44 o 
   5  11  15    10449.19     9840.34    464.60 o 
   6  11  15      306.82      289.99    110.49 o 
   7  11  15     6762.95     6522.63    396.32 o 
   8  11  15     1032.53     1199.19    239.03 o 
 -10  12  15     4204.20     5014.56    632.63 o 
  -9  12  15     2373.53     2740.35    563.48 o 
  -8  12  15     3853.51     4840.68    856.04 o 
  -7  12  15     3295.90     2469.06    538.73 o 
  -6  12  15      350.38      418.37     97.69 o 
  -5  12  15     3717.83     3519.05    239.60 o 
  -4  12  15    14835.23    15136.76    733.50 o 
  -3  12  15     2509.92     2723.10    263.85 o 
  -2  12  15     6166.02     6446.25    371.30 o 
  -1  12  15     8450.47     8636.18    477.32 o 
   0  12  15    16228.41    15791.08   1070.80 o 
   1  12  15     3453.24     3524.94    238.58 o 
   2  12  15      648.25      650.95    126.19 o 
   3  12  15     2959.40     3318.34    214.33 o 
   4  12  15     4004.21     3875.69    240.65 o 
   5  12  15     1744.78     1902.93    223.36 o 
   6  12  15     7714.22     7115.44    520.78 o 
   7  12  15     2597.98     2938.32    260.96 o 
  -9  13  15      613.07      405.02    285.20 o 
  -8  13  15     4616.11     6294.08    819.92 o 
  -7  13  15     1105.65      813.93    294.16 o 
  -6  13  15    10836.43     8936.13   1085.43 o 
  -5  13  15      942.41     1347.57    265.39 o 
  -4  13  15     8438.96     8276.54    474.14 o 
  -3  13  15     2916.74     3220.88    250.88 o 
  -2  13  15       73.72      139.57    154.31 o 
  -1  13  15      832.16      811.32    165.87 o 
   0  13  15    11695.69    12060.88    635.62 o 
   1  13  15     1840.61     1791.37    212.79 o 
   2  13  15     6794.51     6539.20    756.30 o 
   3  13  15      409.48      398.00    127.38 o 
   4  13  15    13318.75    13456.33    635.19 o 
   5  13  15     1066.65      924.70    205.24 o 
   6  13  15      901.57     1019.54    189.88 o 
  -8  14  15      856.21     1127.52    548.91 o 
  -7  14  15     6446.69     7518.98    882.28 o 
  -6  14  15       49.47      -30.38     85.71 o 
  -5  14  15     9074.92     8034.61    651.02 o 
  -4  14  15     2161.36     2358.10    241.14 o 
  -3  14  15     8985.88     8611.43    487.12 o 
  -2  14  15     2193.49     2031.89    259.43 o 
  -1  14  15    10824.99    11225.00    680.75 o 
   0  14  15     1160.29     1313.02    205.04 o 
   1  14  15     6638.31     7813.91    487.62 o 
   2  14  15      769.80      511.22    167.19 o 
   3  14  15     3501.49     3590.83    351.78 o 
   4  14  15      342.64      517.41    143.74 o 
   5  14  15     3382.37     3334.15    296.01 o 
  -7  15  15     5373.05     6228.67    934.23 o 
  -6  15  15     2406.13     2449.54    619.69 o 
  -5  15  15     6759.02     5181.58    694.67 o 
  -4  15  15     1023.94      889.55    241.61 o 
  -3  15  15     2330.01     2150.86    255.46 o 
  -2  15  15       97.71      179.56    152.87 o 
  -1  15  15      985.38      952.29    242.94 o 
   0  15  15     2971.98     3468.71    336.52 o 
   1  15  15    10660.09    11595.80    853.03 o 
   2  15  15     1212.48      990.93    251.43 o 
   3  15  15     4906.33     5343.55    490.58 o 
   4  15  15     2850.74     3056.32    293.07 o 
  -5  16  15      407.37      481.13    129.34 o 
  -4  16  15    10342.79     8865.66    678.46 o 
  -3  16  15      199.94      221.05    139.18 o 
  -2  16  15     5047.03     4566.67    415.38 o 
  -1  16  15       40.62      166.74    163.90 o 
   0  16  15    13877.17    14885.49    868.75 o 
   1  16  15      336.68      397.61    252.12 o 
   2  16  15       28.50      180.07    186.23 o 
 -12   0  16     1071.92     1197.59    241.24 o 
 -10   0  16    24363.54    28537.61   1825.31 o 
  -8   0  16     9215.52     9373.73    525.90 o 
  -6   0  16      990.57      879.61    218.05 o 
  -4   0  16    10130.72     9943.56    518.71 o 
  -2   0  16    16756.76    15711.95    669.10 o 
   0   0  16    32860.22    32404.82   1539.19 o 
   2   0  16      770.22      680.00    168.43 o 
   4   0  16    18045.31    17919.18   1820.22 o 
   6   0  16    54762.29    57584.17   4860.01 o 
   8   0  16     3167.92     3771.29    328.72 o 
  10   0  16      646.03      621.94    214.67 o 
 -13   1  16     6515.84     8010.71    392.35 o 
 -12   1  16     7417.58     8472.27    458.81 o 
 -11   1  16     1799.25     2378.09    214.32 o 
 -10   1  16     1953.59     2368.30    194.69 o 
  -9   1  16     1817.28     2129.35    159.31 o 
  -8   1  16       68.09      279.53     91.15 o 
  -7   1  16      214.62      356.20     83.38 o 
  -6   1  16    11263.33    10898.66    396.46 o 
  -5   1  16    29161.57    27557.46    863.20 o 
  -4   1  16    10868.76    10232.76    377.44 o 
  -3   1  16      665.93      762.69    105.29 o 
  -2   1  16      247.34      151.40     68.50 o 
  -1   1  16      898.64      930.70    103.42 o 
   0   1  16      439.13      450.57     88.67 o 
   1   1  16    13599.87    13527.34    440.10 o 
   2   1  16    13876.24    13877.37    496.55 o 
   3   1  16    33881.87    34673.44   1226.03 o 
   4   1  16    10900.04    10958.41    400.14 o 
   5   1  16     6238.82     6595.61    343.51 o 
   6   1  16     6341.32     6504.09    323.91 o 
   7   1  16       45.45       43.40     88.30 o 
   8   1  16     3986.08     4536.00    303.85 o 
   9   1  16     7575.69     8447.90    502.99 o 
  10   1  16     6328.07     6385.05    374.20 o 
 -13   2  16      212.36      224.20    101.58 o 
 -12   2  16       34.86       35.77     75.01 o 
 -11   2  16    11098.00    12494.36    494.96 o 
 -10   2  16       78.82      248.04     96.73 o 
  -9   2  16    17025.55    19311.79    896.98 o 
  -8   2  16     1511.13     1689.42    147.30 o 
  -7   2  16     5316.84     5596.55    421.18 o 
  -6   2  16       93.15       79.31     72.45 o 
  -5   2  16      172.25      175.86     72.32 o 
  -4   2  16        5.81       14.24     53.45 o 
  -3   2  16    16001.34    15694.29    478.46 o 
  -2   2  16     7869.34     7600.48    286.54 o 
  -1   2  16    44096.84    42035.96   1352.58 o 
   0   2  16       71.93       31.38     57.97 o 
   1   2  16     5857.59     5792.35    256.66 o 
   2   2  16      390.15      363.38     86.73 o 
   3   2  16     1779.00     1637.43    152.42 o 
   4   2  16     3950.58     4121.39    203.14 o 
   5   2  16    12043.39    12407.23    446.07 o 
   6   2  16     2600.03     2726.16    182.56 o 
   7   2  16    25045.69    27301.03   1405.70 o 
   8   2  16      271.79      284.29    116.06 o 
   9   2  16     2888.31     3201.03    244.20 o 
  10   2  16      121.72      143.54    139.87 o 
 -13   3  16     2783.86     3117.65    252.16 o 
 -12   3  16    13822.96    15611.47    631.60 o 
 -11   3  16     1315.88     1542.17    141.31 o 
 -10   3  16     1779.48     1776.02    144.22 o 
  -9   3  16     6351.87     6655.01    312.52 o 
  -8   3  16       97.78      300.46     90.65 o 
  -7   3  16      689.57      633.81     93.91 o 
  -6   3  16    27055.18    25696.08   1461.71 o 
  -5   3  16    21222.15    20184.90    660.54 o 
  -4   3  16    22832.83    20944.40    642.15 o 
  -3   3  16      172.69      254.18     75.79 o 
  -2   3  16       33.22       71.95     66.69 o 
  -1   3  16     1413.82     1550.83    128.94 o 
   0   3  16     6903.47     6478.95    297.13 o 
   1   3  16     5111.10     5099.53    242.25 o 
   2   3  16    22759.26    22842.38    675.55 o 
   3   3  16     8179.52     8292.34    304.95 o 
   4   3  16    10208.05    10665.13    415.03 o 
   5   3  16      925.47      886.78    125.94 o 
   6   3  16     2173.00     2437.44    239.23 o 
   7   3  16      206.17      269.02     96.88 o 
   8   3  16      622.70      761.23    129.01 o 
   9   3  16     3867.60     3955.22    252.26 o 
  10   3  16     7711.80     7542.85    428.00 o 
 -13   4  16      281.12      123.24    188.04 o 
 -12   4  16     2581.77     3061.37    368.19 o 
 -11   4  16      156.56      146.29     81.90 o 
 -10   4  16    21048.08    21806.25   1191.61 o 
  -9   4  16     5079.97     5281.50    345.32 o 
  -8   4  16     7784.86     8157.59    388.94 o 
  -7   4  16      377.25      351.66     81.39 o 
  -6   4  16     1462.55     1428.35    129.77 o 
  -5   4  16        6.57      103.78     64.17 o 
  -4   4  16     5675.89     5493.47    246.84 o 
  -3   4  16     3772.92     3579.90    209.22 o 
  -2   4  16    24722.82    23988.60    866.31 o 
  -1   4  16     8499.32     8154.68    298.13 o 
   0   4  16    15530.81    14776.08    493.30 o 
   1   4  16       13.84       40.84     56.19 o 
   2   4  16     2706.13     2831.85    162.90 o 
   3   4  16      616.42      529.52    100.77 o 
   4   4  16      428.05      486.98     91.77 o 
   5   4  16     5110.79     5274.19    293.62 o 
   6   4  16    16232.40    17114.15    906.44 o 
   7   4  16      589.97      544.29    113.90 o 
   8   4  16    13617.26    14362.92    625.46 o 
   9   4  16     3715.26     4067.74    318.59 o 
  10   4  16     3066.25     3037.85    240.54 o 
 -13   5  16    14146.35    16041.06   1161.39 o 
 -12   5  16     2273.77     2848.39    434.58 o 
 -11   5  16     1646.41     1557.00    246.26 o 
 -10   5  16     3076.81     4182.82    342.05 o 
  -9   5  16     3298.53     3266.43    343.62 o 
  -8   5  16      283.48      378.67     83.55 o 
  -7   5  16     4979.55     5098.97    341.23 o 
  -6   5  16    12764.28    12879.46    542.53 o 
  -5   5  16    60604.72    58325.43   2156.64 o 
  -4   5  16       82.93      176.86     80.17 o 
  -3   5  16     4297.67     4136.57    197.73 o 
  -2   5  16     1898.97     2034.56    166.38 o 
  -1   5  16     3090.32     3019.76    196.83 o 
   0   5  16       84.09       75.41     56.43 o 
   1   5  16     9768.26     9877.51    313.82 o 
   2   5  16     3706.12     3905.32    192.21 o 
   3   5  16    17209.05    17127.45    556.78 o 
   4   5  16       49.09       55.06     79.18 o 
   5   5  16     6603.34     7046.24    413.96 o 
   6   5  16      835.68      918.62    145.70 o 
   7   5  16       60.41       61.39     88.44 o 
   8   5  16     1059.32      966.06    132.83 o 
   9   5  16     9636.69     9000.36    433.51 o 
  10   5  16      144.29       73.72    103.09 o 
 -12   6  16      549.62      718.08    343.69 o 
 -11   6  16     6644.07     7964.52    781.40 o 
 -10   6  16     2670.56     2943.01    407.68 o 
  -9   6  16    18066.17    19931.95   1418.62 o 
  -8   6  16    10385.33    10309.78    727.42 o 
  -7   6  16     1560.37     1754.34    141.86 o 
  -6   6  16     4659.85     4612.73    283.46 o 
  -5   6  16       63.76      245.92     91.09 o 
  -4   6  16      173.71      219.50    105.37 o 
  -3   6  16     6825.90     6604.72    276.15 o 
  -2   6  16     6727.99     6887.52    230.37 o 
  -1   6  16    26785.31    26261.18    782.10 o 
   0   6  16     3303.41     3474.31    162.29 o 
   1   6  16    11678.46    11966.43    397.81 o 
   2   6  16     7021.69     6969.59    326.25 o 
   3   6  16      551.72      555.86    101.01 o 
   4   6  16     1406.93     1418.12    140.02 o 
   5   6  16     7519.48     7659.42    352.70 o 
   6   6  16     6782.88     6914.76    332.61 o 
   7   6  16    15885.82    16802.78    758.59 o 
   8   6  16     1417.54     1460.52    155.93 o 
   9   6  16     1263.24     1473.64    157.21 o 
 -12   7  16    12389.01    14625.87    999.97 o 
 -11   7  16       57.02       23.68    267.56 o 
 -10   7  16     2579.97     2558.27    440.35 o 
  -9   7  16     2881.93     3239.62    314.93 o 
  -8   7  16     5218.80     4870.55    670.32 o 
  -7   7  16      360.40      268.41     83.89 o 
  -6   7  16    21156.37    19430.09    927.58 o 
  -5   7  16     2478.61     2435.24    162.33 o 
  -4   7  16    12424.48    11647.55    500.99 o 
  -3   7  16     3562.11     3505.75    167.40 o 
  -2   7  16      951.93      935.21     86.07 o 
  -1   7  16      157.81      142.30     59.17 o 
   0   7  16     2698.41     2867.10    176.40 o 
   1   7  16    12330.17    12370.10    407.58 o 
   2   7  16    27281.66    27252.00    917.89 o 
   3   7  16      120.87      163.34     77.90 o 
   4   7  16    17167.15    17351.12    610.68 o 
   5   7  16      801.30      890.62    164.08 o 
   6   7  16       71.34       38.93     79.38 o 
   7   7  16     1067.73     1020.74    153.23 o 
   8   7  16     1288.26     1328.45    163.31 o 
   9   7  16      176.75      195.10    105.42 o 
 -12   8  16      240.34      305.10    300.80 o 
 -11   8  16     2004.33     2424.35    472.68 o 
 -10   8  16     8131.34    10266.95   1146.03 o 
  -9   8  16     8976.64     8912.25    686.77 o 
  -8   8  16     8591.53     8152.10    975.06 o 
  -7   8  16      219.41      293.50     99.56 o 
  -6   8  16     1836.98     1748.07    145.64 o 
  -5   8  16       83.31       57.20     88.44 o 
  -4   8  16     3571.19     3717.75    264.48 o 
  -3   8  16     6215.94     6670.10    322.46 o 
  -2   8  16    20360.21    19566.27    654.66 o 
  -1   8  16    18432.41    18636.00    591.17 o 
   0   8  16     2747.09     2864.06    159.30 o 
   1   8  16     1820.53     1752.06    145.78 o 
   2   8  16      755.74      712.50    119.36 o 
   3   8  16     1310.11     1324.23    132.04 o 
   4   8  16      716.20      811.14    122.30 o 
   5   8  16    13164.02    12959.74    547.76 o 
   6   8  16    16853.72    16472.51    959.90 o 
   7   8  16      847.89      947.17    135.98 o 
   8   8  16     2766.72     3018.27    312.23 o 
   9   8  16     1205.44     1493.23    194.97 o 
 -11   9  16      335.91      586.20    255.00 o 
 -10   9  16      511.17      660.67    347.75 o 
  -9   9  16       24.40       43.26     75.90 o 
  -8   9  16      260.16      216.54     92.46 o 
  -7   9  16     9353.52     8930.07    788.03 o 
  -6   9  16      771.94     1304.76    449.08 o 
  -5   9  16    32663.38    32213.29   1370.82 o 
  -4   9  16     1749.10     1930.29    209.05 o 
  -3   9  16     1510.93     1508.88    134.39 o 
  -2   9  16        7.51       32.79     62.29 o 
  -1   9  16     3491.86     3737.96    343.29 o 
   0   9  16      203.44      233.17     88.21 o 
   1   9  16     9168.48     9289.76    372.50 o 
   2   9  16      949.20      944.49    125.21 o 
   3   9  16    32018.46    31898.20   1138.00 o 
   4   9  16      800.02      872.68    142.57 o 
   5   9  16     3122.76     3376.95    229.55 o 
   6   9  16      377.62      321.93    125.08 o 
   7   9  16        7.15      152.63    110.66 o 
   8   9  16        6.10      -16.82     97.71 o 
 -11  10  16     4518.65     4788.06    626.81 o 
 -10  10  16     5053.03     6220.99    644.77 o 
  -9  10  16     6189.73     5833.85   1224.26 o 
  -8  10  16     6418.80     5102.34    749.40 o 
  -7  10  16      343.38      363.81    111.07 o 
  -6  10  16      743.90      946.08    198.46 o 
  -5  10  16      133.15      180.64     95.51 o 
  -4  10  16      168.65      250.84    135.21 o 
  -3  10  16     6264.33     5586.37    260.73 o 
  -2  10  16    31474.26    29877.47   1438.37 o 
  -1  10  16     9060.18     8934.24    521.89 o 
   0  10  16     3385.78     3415.09    212.90 o 
   1  10  16       59.72      185.39     96.54 o 
   2  10  16       42.35      165.03    100.03 o 
   3  10  16       19.44      168.44     86.38 o 
   4  10  16     2169.88     2431.56    197.10 o 
   5  10  16     4824.67     4906.83    394.29 o 
   6  10  16     5260.80     5372.31    315.69 o 
   7  10  16     6859.70     6712.33    397.14 o 
   8  10  16     1924.25     1900.51    218.65 o 
 -10  11  16       32.38      181.45    229.11 o 
  -9  11  16      108.85      150.39    400.81 o 
  -8  11  16     3458.98     3614.68    972.49 o 
  -7  11  16      170.52      145.65    103.32 o 
  -6  11  16    15469.74    14327.88   1024.87 o 
  -5  11  16        6.63       69.30    115.32 o 
  -4  11  16     9978.85     9830.63    480.77 o 
  -3  11  16     2858.11     3224.63    299.40 o 
  -2  11  16       49.43      113.48     85.85 o 
  -1  11  16     3618.36     3870.11    246.42 o 
   0  11  16     5389.37     5719.95    339.81 o 
   1  11  16     1021.78     1125.51    155.69 o 
   2  11  16    19506.72    19447.07    744.33 o 
   3  11  16       87.51      135.58     98.60 o 
   4  11  16    12208.46    11741.73    760.36 o 
   5  11  16      271.29      292.67    117.19 o 
   6  11  16      349.57      538.18    173.90 o 
   7  11  16       23.94      -17.85     97.54 o 
  -9  12  16    12332.16    14166.76   1130.01 o 
  -8  12  16     2311.03     2641.63    754.64 o 
  -7  12  16      555.87      417.25    112.36 o 
  -6  12  16      442.15      501.32    175.98 o 
  -5  12  16      209.24      346.44    110.90 o 
  -4  12  16      378.26      271.76    119.67 o 
  -3  12  16     7113.27     7314.10    410.45 o 
  -2  12  16     7433.49     7685.52    442.05 o 
  -1  12  16    12297.96    12424.36    590.29 o 
   0  12  16     1293.28     1409.52    178.01 o 
   1  12  16      105.69       21.80     94.88 o 
   2  12  16       72.25       92.60    101.72 o 
   3  12  16     1757.81     1761.28    272.00 o 
   4  12  16      292.48      120.48    158.68 o 
   5  12  16    12087.83    11766.09    606.24 o 
   6  12  16     3871.66     3935.37    283.07 o 
  -8  13  16      165.12      416.83    266.07 o 
  -7  13  16     5711.75     5563.35   1301.87 o 
  -6  13  16     1118.13     1221.96    194.27 o 
  -5  13  16    11295.28    10747.52    717.15 o 
  -4  13  16      933.94      896.44    272.70 o 
  -3  13  16     5624.53     5960.99    441.30 o 
  -2  13  16     1822.33     1607.16    222.48 o 
  -1  13  16       93.06      225.14    129.23 o 
   0  13  16      201.16      301.39    123.00 o 
   1  13  16     3299.74     3465.75    254.68 o 
   2  13  16      863.64      784.07    158.85 o 
   3  13  16    22296.49    22025.96   1477.39 o 
   4  13  16     2332.58     2635.89    282.46 o 
   5  13  16     2842.62     3194.08    303.94 o 
   6  13  16      128.12       95.37    130.16 o 
  -7  14  16      115.92      266.90    260.26 o 
  -6  14  16     1201.36     1103.89    301.63 o 
  -5  14  16      141.04      211.85    139.09 o 
  -4  14  16      268.87      168.39    156.49 o 
  -3  14  16     3522.57     3226.86    422.46 o 
  -2  14  16    19935.07    20001.47   1063.94 o 
  -1  14  16     4110.46     4723.41    447.09 o 
   0  14  16     2399.22     3540.88    375.12 o 
   1  14  16        9.44       56.32    121.29 o 
   2  14  16     3195.08     3466.45    278.55 o 
   3  14  16      144.25      177.18    135.80 o 
   4  14  16     1381.42     1499.22    204.31 o 
   5  14  16     2223.60     1829.81    276.54 o 
  -6  15  16     9438.79     8856.00   1540.92 o 
  -5  15  16     1263.38     1040.26    229.44 o 
  -4  15  16     6516.48     6306.49    592.23 o 
  -3  15  16      162.95      196.91    174.40 o 
  -2  15  16     1163.36     1160.38    234.64 o 
  -1  15  16       11.36      159.17    218.53 o 
   0  15  16      676.09     1008.86    235.26 o 
   1  15  16      235.57      152.68    151.56 o 
   2  15  16     7101.08     8225.97    544.46 o 
   3  15  16     2921.94     2896.86    320.49 o 
  -4  16  16      206.25      164.39    126.94 o 
  -3  16  16     9241.05     8811.41    703.74 o 
  -2  16  16     2310.82     2105.91    304.97 o 
  -1  16  16    17315.00    16975.45   1054.70 o 
   0  16  16        8.03      -64.63    153.93 o 
   1  16  16      436.14      217.26    152.29 o 
 -13   0  17      164.90       38.88    130.88 o 
 -11   0  17    13916.27    17020.97   1076.94 o 
  -9   0  17    12949.83    13576.11    648.51 o 
  -7   0  17    15103.29    14272.95    911.75 o 
  -5   0  17     1137.07     1524.07    204.03 o 
  -3   0  17     9883.02    10171.64    560.81 o 
  -1   0  17    15185.03    14374.86    659.40 o 
   1   0  17    19385.97    19708.22   1021.55 o 
   3   0  17     1499.88     1836.00    240.63 o 
   5   0  17    14208.54    14226.03    783.37 o 
   7   0  17     9223.98     9881.48    626.91 o 
   9   0  17    15108.81    16036.82    938.28 o 
 -13   1  17     6446.86     7321.16    345.35 o 
 -12   1  17     1240.56     1502.00    284.06 o 
 -11   1  17      159.24      300.11    116.57 o 
 -10   1  17     1827.99     2472.31    263.28 o 
  -9   1  17      908.79     1105.31    125.10 o 
  -8   1  17     8212.08     8742.96    373.49 o 
  -7   1  17    24834.97    24599.77    869.99 o 
  -6   1  17    39567.21    36807.73   1594.43 o 
  -5   1  17     1425.34     1416.49    118.35 o 
  -4   1  17     4337.50     4185.87    210.14 o 
  -3   1  17    16546.90    15995.52    535.95 o 
  -2   1  17     9111.48     9048.46    336.61 o 
  -1   1  17     1159.12     1380.26    116.24 o 
   0   1  17    12553.24    12503.45    447.98 o 
   1   1  17     7471.72     7246.33    312.42 o 
   2   1  17     9557.32     9397.69    389.81 o 
   3   1  17    12008.67    12517.35    503.23 o 
   4   1  17    17250.87    17718.47    612.04 o 
   5   1  17     5919.94     6528.88    332.84 o 
   6   1  17     1013.16     1293.36    151.63 o 
   7   1  17      148.45      177.96    105.73 o 
   8   1  17      318.28      424.52    139.62 o 
   9   1  17      529.88      668.02    168.62 o 
  10   1  17     4353.48     4628.10    342.81 o 
 -13   2  17      446.18      450.68    113.61 o 
 -12   2  17     7955.52     8752.83    466.74 o 
 -11   2  17      556.37      716.93    188.69 o 
 -10   2  17    10265.52    11981.64    604.17 o 
  -9   2  17      335.33      316.59     94.43 o 
  -8   2  17    15893.39    16003.85    850.16 o 
  -7   2  17      882.57      771.06    119.00 o 
  -6   2  17     3844.72     3753.37    213.18 o 
  -5   2  17      209.67      230.21     78.78 o 
  -4   2  17     5331.01     5393.32    286.53 o 
  -3   2  17     1867.49     1925.91    131.55 o 
  -2   2  17    21969.24    21073.82    670.00 o 
  -1   2  17     1343.42     1497.10    145.52 o 
   0   2  17    13608.17    12756.69    493.13 o 
   1   2  17     1037.41     1154.36    119.49 o 
   2   2  17     4773.96     4819.85    237.47 o 
   3   2  17       43.43       72.24     69.28 o 
   4   2  17     4674.16     4559.56    267.11 o 
   5   2  17      291.87      225.43     91.77 o 
   6   2  17     6234.33     6790.51    296.02 o 
   7   2  17      255.58      298.54    114.64 o 
   8   2  17    12805.97    13100.95    527.23 o 
   9   2  17       96.94       59.11     97.82 o 
  10   2  17     5149.09     5584.36    358.38 o 
 -13   3  17     3531.19     3963.35    286.96 o 
 -12   3  17      817.08      745.95    245.67 o 
 -11   3  17      270.44      352.55    131.63 o 
 -10   3  17      176.20      269.66     90.80 o 
  -9   3  17     1109.02     1121.21    130.95 o 
  -8   3  17       41.83       12.91     58.94 o 
  -7   3  17    25788.54    24234.44   2364.53 o 
  -6   3  17     3962.22     4024.46    245.38 o 
  -5   3  17    13069.25    11655.19    424.81 o 
  -4   3  17      882.58      742.36    108.26 o 
  -3   3  17    11329.90    10800.75    416.93 o 
  -2   3  17     5831.41     5578.80    258.50 o 
  -1   3  17       13.45       30.31     69.69 o 
   0   3  17    12407.08    12041.95    424.23 o 
   1   3  17     8334.26     8485.82    390.16 o 
   2   3  17      109.60      198.52     80.38 o 
   3   3  17    29300.88    28876.84    960.48 o 
   4   3  17     8684.51     9026.57    368.12 o 
   5   3  17     9926.66    10329.95    432.59 o 
   6   3  17      471.83      590.96    153.82 o 
   7   3  17      461.41      595.77    133.73 o 
   8   3  17       70.91      -14.03     97.80 o 
   9   3  17     1374.81     1435.81    199.15 o 
  10   3  17     2599.85     2924.55    295.67 o 
 -12   4  17       28.45      200.61    106.74 o 
 -11   4  17    12933.24    13385.72    693.44 o 
 -10   4  17     1513.32     1676.62    151.77 o 
  -9   4  17     6376.94     7095.62    460.02 o 
  -8   4  17      847.12      722.83     96.38 o 
  -7   4  17    11273.49    10392.74   1055.17 o 
  -6   4  17     7462.88     7062.07    347.48 o 
  -5   4  17      266.34      228.32     79.69 o 
  -4   4  17     3511.22     3618.34    201.51 o 
  -3   4  17     4620.67     4530.84    214.38 o 
  -2   4  17     7422.37     7222.82    328.84 o 
  -1   4  17    25680.46    24764.73    815.05 o 
   0   4  17     3287.66     3292.28    186.46 o 
   1   4  17    12230.96    12143.51    415.16 o 
   2   4  17     1400.42     1475.80    131.40 o 
   3   4  17      184.36      224.72     84.83 o 
   4   4  17     1529.44     1560.48    151.50 o 
   5   4  17     9043.40     9699.42    526.22 o 
   6   4  17      410.75      528.33    130.23 o 
   7   4  17     6083.76     6617.79    392.88 o 
   8   4  17     1140.50     1134.30    181.55 o 
   9   4  17    20179.17    20957.15    941.02 o 
 -12   5  17     5077.15     5832.47    582.55 o 
 -11   5  17      102.70      243.07    130.79 o 
 -10   5  17     4298.69     3894.26    408.31 o 
  -9   5  17     2162.49     2220.92    176.65 o 
  -8   5  17     5156.05     5774.50    340.29 o 
  -7   5  17    11657.97    11781.56    653.54 o 
  -6   5  17    20994.81    19798.86    986.65 o 
  -5   5  17     1129.10     1125.30    116.02 o 
  -4   5  17     5392.84     5415.37    272.84 o 
  -3   5  17     1145.99     1321.04    123.30 o 
  -2   5  17     4975.18     4856.65    246.56 o 
  -1   5  17      242.88      145.01     96.94 o 
   0   5  17     6326.63     6214.78    255.11 o 
   1   5  17     1483.13     1398.91    123.62 o 
   2   5  17    14773.58    14765.32    496.85 o 
   3   5  17     5992.98     5928.80    281.13 o 
   4   5  17    16092.64    16250.15    620.57 o 
   5   5  17     5688.91     5509.72    303.58 o 
   6   5  17     2338.02     3073.59    263.12 o 
   7   5  17      628.15      565.95    135.75 o 
   8   5  17      688.19      812.34    170.24 o 
   9   5  17        6.60      145.70    102.07 o 
 -12   6  17     3489.54     4169.76    563.55 o 
 -11   6  17     5470.75     4672.46    775.61 o 
 -10   6  17     5092.71     5664.13    559.52 o 
  -9   6  17     3664.59     3926.64    361.64 o 
  -8   6  17    15156.37    14249.34    867.94 o 
  -7   6  17     1249.24     1108.69    155.97 o 
  -6   6  17     2509.53     2686.23    189.96 o 
  -5   6  17       28.96      -24.13     62.77 o 
  -4   6  17     5743.46     5827.34    314.64 o 
  -3   6  17     6127.90     6323.44    324.86 o 
  -2   6  17    12105.08    11438.46    359.70 o 
  -1   6  17      743.55      942.11    105.76 o 
   0   6  17    14331.29    14666.24    487.82 o 
   1   6  17     5814.89     5919.95    235.52 o 
   2   6  17     7747.48     7629.32    320.00 o 
   3   6  17     1116.99     1221.24    122.52 o 
   4   6  17     3831.18     3911.33    228.84 o 
   5   6  17      249.54      267.45    114.04 o 
   6   6  17     9825.65     9656.18    452.44 o 
   7   6  17     4750.90     5111.65    337.35 o 
   8   6  17    15553.72    15310.05    611.68 o 
   9   6  17     1389.33     1535.18    171.40 o 
 -12   7  17       47.56       55.29    174.01 o 
 -11   7  17     5758.84     6938.72    705.01 o 
 -10   7  17       22.00       -9.66    101.04 o 
  -9   7  17      408.75      423.22    177.92 o 
  -8   7  17      568.07      508.08    158.99 o 
  -7   7  17    14231.23    13586.63   1378.35 o 
  -6   7  17      429.83      350.26     44.51 o 
  -5   7  17    13570.03    11879.19    807.08 o 
  -4   7  17      274.70      238.23     67.46 o 
  -3   7  17     9167.73     8908.87    287.79 o 
  -2   7  17     5557.26     5642.54    240.77 o 
  -1   7  17      253.24      209.49     73.31 o 
   0   7  17     5921.60     5884.60    287.13 o 
   1   7  17    12357.75    12624.46    457.03 o 
   2   7  17      186.15      255.03     96.63 o 
   3   7  17    13146.60    13229.86    530.11 o 
   4   7  17      495.95      509.08    122.92 o 
   5   7  17    11151.47    11536.12    525.02 o 
   6   7  17      461.92      533.66    126.66 o 
   7   7  17      113.31        3.50     83.26 o 
   8   7  17      181.77      119.14    103.30 o 
   9   7  17     3811.01     4148.24    355.54 o 
 -11   8  17     4309.76     5392.38    634.85 o 
 -10   8  17    10745.84    12336.30   1028.96 o 
  -9   8  17     2731.82     2886.46    622.06 o 
  -8   8  17      446.63      483.29    118.27 o 
  -7   8  17    12174.51    10860.62   1523.29 o 
  -6   8  17     3276.84     3366.46    243.51 o 
  -5   8  17        2.43      -11.90     75.64 o 
  -4   8  17     9376.47     9679.62    480.26 o 
  -3   8  17     7586.92     7321.56    460.70 o 
  -2   8  17      713.81      712.02     99.04 o 
  -1   8  17    16060.65    15469.81    575.04 o 
   0   8  17    11350.39    11587.38    424.15 o 
   1   8  17    15868.49    16055.65    552.39 o 
   2   8  17     4864.96     4533.14    239.70 o 
   3   8  17       12.07       45.13    114.38 o 
   4   8  17     2483.66     2829.72    249.16 o 
   5   8  17    10639.01    10544.33    481.82 o 
   6   8  17     3847.28     3615.35    288.43 o 
   7   8  17     5219.54     5243.71    477.53 o 
   8   8  17    12205.90    10737.33    962.91 o 
 -11   9  17     1830.49     1654.45    365.18 o 
 -10   9  17     3411.28     4290.94    582.06 o 
  -9   9  17       64.08       64.44     85.22 o 
  -8   9  17     1517.87     1914.44    409.54 o 
  -7   9  17      239.91      227.11     90.26 o 
  -6   9  17    20065.32    18601.41   1565.84 o 
  -5   9  17      171.64      178.20    109.96 o 
  -4   9  17    13386.85    13243.93    630.59 o 
  -3   9  17     6576.79     6042.92    319.91 o 
  -2   9  17     8286.08     8230.75    469.83 o 
  -1   9  17     2741.53     2557.01    196.21 o 
   0   9  17     4085.03     4138.10    208.17 o 
   1   9  17       22.08       64.69     80.11 o 
   2   9  17    17789.17    17468.87    636.78 o 
   3   9  17      162.06      230.84     97.07 o 
   4   9  17    14057.12    14245.61    638.63 o 
   5   9  17       13.59       27.31     92.62 o 
   6   9  17     2396.06     3023.08    527.86 o 
   7   9  17       13.64       -4.19    120.95 o 
   8   9  17      901.77      670.56    144.70 o 
 -10  10  17     3558.66     4532.98    833.49 o 
  -9  10  17     1462.45     1260.73    499.17 o 
  -8  10  17     4543.97     3740.56    789.19 o 
  -7  10  17     1880.30     1684.12    253.75 o 
  -6  10  17     2584.15     2779.11    326.61 o 
  -5  10  17     1153.68     1102.45    164.74 o 
  -4  10  17     3601.28     3656.95    270.22 o 
  -3  10  17    13713.20    13110.16    801.23 o 
  -2  10  17     3454.74     3214.18    233.86 o 
  -1  10  17     9690.57     9305.96    680.78 o 
   0  10  17     8650.90     8000.13    503.58 o 
   1  10  17    19779.32    19441.74    759.45 o 
   2  10  17     2332.48     2432.73    195.20 o 
   3  10  17     2639.57     3150.21    270.85 o 
   4  10  17     2867.24     3255.52    288.92 o 
   5  10  17     1525.72     1540.51    186.51 o 
   6  10  17     2273.86     2224.82    358.93 o 
   7  10  17     9500.54     8488.66    665.16 o 
 -10  11  17      160.61      151.10    274.77 o 
  -9  11  17       16.84      354.16    388.99 o 
  -8  11  17      270.44      279.60    130.95 o 
  -7  11  17     6121.25     6068.13    680.46 o 
  -6  11  17        7.90      105.54    102.53 o 
  -5  11  17    11273.25    10394.10    584.13 o 
  -4  11  17     2177.15     2650.80    292.71 o 
  -3  11  17    15834.20    15132.07    840.07 o 
  -2  11  17       47.23       94.30     67.39 o 
  -1  11  17     1941.54     1883.20    219.19 o 
   0  11  17       14.05       71.42     86.85 o 
   1  11  17     9029.92     9108.69    426.37 o 
   2  11  17     1791.79     2061.05    189.95 o 
   3  11  17    14377.83    14084.47    623.95 o 
   4  11  17      681.72      773.19    149.39 o 
   5  11  17    13599.82    12917.79   1228.71 o 
   6  11  17      225.91       74.48    102.80 o 
   7  11  17      115.76      -39.53     97.42 o 
  -9  12  17     2394.76     2610.32    510.38 o 
  -8  12  17     3436.72     2846.18    914.71 o 
  -7  12  17     1082.81      793.40    132.43 o 
  -6  12  17     4644.55     4202.98    389.53 o 
  -5  12  17      137.20      404.62    166.60 o 
  -4  12  17    15899.01    15805.46    799.15 o 
  -3  12  17      483.45      416.26    174.88 o 
  -2  12  17     3658.76     3801.96    375.55 o 
  -1  12  17      338.08      453.50    119.06 o 
   0  12  17    13955.36    14250.73    805.12 o 
   1  12  17     5747.49     6028.53    341.27 o 
   2  12  17     3009.84     3126.21    260.62 o 
   3  12  17      111.45      206.79    113.88 o 
   4  12  17     4665.12     4338.40    384.67 o 
   5  12  17     1079.14      806.82    240.08 o 
   6  12  17     2394.68     2796.32    346.53 o 
  -8  13  17     3420.93     4661.81    933.95 o 
  -7  13  17      206.45      152.80    179.07 o 
  -6  13  17     7350.23     6624.69    990.62 o 
  -5  13  17     3905.56     3906.80    628.65 o 
  -4  13  17     7610.52     7329.63    474.58 o 
  -3  13  17       55.59      111.39    115.21 o 
  -2  13  17     3734.13     3839.49    388.51 o 
  -1  13  17     1638.12     1844.28    251.56 o 
   0  13  17      943.92     1067.87    176.50 o 
   1  13  17       55.86       19.30     92.37 o 
   2  13  17     8426.67     8324.67    590.36 o 
   3  13  17     1110.66     1022.90    188.15 o 
   4  13  17    11048.84    10468.79    534.60 o 
   5  13  17      978.27     1043.29    238.50 o 
  -7  14  17     5530.13     6055.10   1354.76 o 
  -6  14  17     1503.19     1306.05    219.60 o 
  -5  14  17      106.00      326.93    136.04 o 
  -4  14  17     2902.50     2497.61    736.23 o 
  -3  14  17     9289.03     8930.75    541.40 o 
  -2  14  17      104.73      142.10    267.77 o 
  -1  14  17     3723.21     4306.65    406.58 o 
   0  14  17     1000.38     1050.75    215.00 o 
   1  14  17    12747.44    13728.31   1125.49 o 
   2  14  17      662.45      645.40    208.93 o 
   3  14  17     1036.44      978.61    215.69 o 
   4  14  17      984.84     1002.98    237.16 o 
  -5  15  17     7958.72     7090.49    625.60 o 
  -4  15  17     1443.44     1480.82    379.79 o 
  -3  15  17     3273.62     3367.30    583.75 o 
  -2  15  17      277.51      195.66    159.77 o 
  -1  15  17       12.25      -29.12    140.33 o 
   0  15  17       19.44       61.14    133.93 o 
   1  15  17     6820.76     7251.35    691.13 o 
   2  15  17     1005.01     1403.33    317.46 o 
 -12   0  18      222.05      129.26    141.66 o 
 -10   0  18    16292.34    18955.62   1082.85 o 
  -8   0  18    24803.04    25926.73   1610.64 o 
  -6   0  18      446.78      427.77    132.30 o 
  -4   0  18     3104.03     2931.89    236.39 o 
  -2   0  18    13421.90    13264.13    870.92 o 
   0   0  18    13938.44    13707.40    679.31 o 
   2   0  18     8387.62     8363.68    573.77 o 
   4   0  18     1250.09     1039.99    200.09 o 
   6   0  18     7304.51     8151.04    711.39 o 
   8   0  18    19223.46    20019.15   2116.54 o 
 -12   1  18    11007.37    12823.03    596.43 o 
 -11   1  18     7759.49     8756.79    502.97 o 
 -10   1  18       71.05      -20.29     83.49 o 
  -9   1  18      152.57      222.24     82.63 o 
  -8   1  18     7014.59     7321.35    355.93 o 
  -7   1  18      439.79      378.54     93.82 o 
  -6   1  18      649.83      843.76    116.88 o 
  -5   1  18    21549.83    20531.46    755.16 o 
  -4   1  18    11397.82    11241.72    423.68 o 
  -3   1  18     8039.18     7934.34    304.04 o 
  -2   1  18      481.16      281.67     82.11 o 
  -1   1  18      210.83      137.07     93.54 o 
   0   1  18     3507.46     3353.24    208.64 o 
   1   1  18     1484.15     1628.97    161.07 o 
   2   1  18    21719.28    22148.47    780.58 o 
   3   1  18    17000.48    17373.64    653.27 o 
   4   1  18     3638.49     4062.71    236.14 o 
   5   1  18     3011.93     3383.92    245.65 o 
   6   1  18     4418.95     4961.26    307.86 o 
   7   1  18     1842.41     2147.76    210.29 o 
   8   1  18      119.61      196.21    120.83 o 
   9   1  18     3972.94     4297.54    320.69 o 
 -12   2  18       70.14      229.12    115.27 o 
 -11   2  18     2513.89     2938.27    215.70 o 
 -10   2  18       35.26       81.49     76.34 o 
  -9   2  18    20261.50    22122.49    852.21 o 
  -8   2  18     1689.79     1926.55    165.22 o 
  -7   2  18     5656.83     6087.96    395.93 o 
  -6   2  18      849.49      664.95    100.75 o 
  -5   2  18     1633.52     1385.22    165.21 o 
  -4   2  18      295.60      363.56     92.29 o 
  -3   2  18     6198.73     5860.34    290.87 o 
  -2   2  18     1594.60     1525.98    129.68 o 
  -1   2  18    29340.74    27706.99    968.11 o 
   0   2  18     2070.26     2082.65    169.25 o 
   1   2  18    16291.80    15165.94    576.43 o 
   2   2  18       46.99       65.03     84.56 o 
   3   2  18      221.83      264.29     89.97 o 
   4   2  18      639.15      536.97    109.62 o 
   5   2  18     1414.73     1480.99    185.59 o 
   6   2  18       91.70       96.27     89.15 o 
   7   2  18    21474.73    22906.77   1149.94 o 
   8   2  18       73.44      187.68    113.20 o 
   9   2  18     5691.27     6263.32    390.03 o 
 -12   3  18     8155.08     9287.25    589.92 o 
 -11   3  18     4698.83     5351.17    290.92 o 
 -10   3  18      286.64      366.63    142.64 o 
  -9   3  18     3358.49     3704.54    302.85 o 
  -8   3  18      783.69      804.07    103.27 o 
  -7   3  18      588.27      706.61    135.11 o 
  -6   3  18     5771.94     5764.11    333.20 o 
  -5   3  18    17162.24    15665.03    567.47 o 
  -4   3  18    29907.81    29038.08   1011.72 o 
  -3   3  18      572.91      629.04    108.64 o 
  -2   3  18       81.02      100.39     88.61 o 
  -1   3  18      125.42      154.08     84.70 o 
   0   3  18       19.44       52.61     72.39 o 
   1   3  18       34.05      104.04     78.95 o 
   2   3  18    14673.25    14953.50    503.37 o 
   3   3  18    14962.53    14847.83    507.03 o 
   4   3  18     7550.88     7592.59    361.49 o 
   5   3  18     4888.29     5060.41    292.77 o 
   6   3  18     3851.33     4614.26    298.80 o 
   7   3  18     1734.34     2337.46    196.82 o 
   8   3  18      162.67      213.61    113.84 o 
   9   3  18     2244.54     2643.82    233.19 o 
 -12   4  18      358.39      230.92    115.62 o 
 -11   4  18      648.12      603.77    103.27 o 
 -10   4  18    10092.11    10190.18    617.43 o 
  -9   4  18      623.51      695.19     98.38 o 
  -8   4  18    16076.84    17953.97    725.77 o 
  -7   4  18     4139.52     3886.79    266.03 o 
  -6   4  18     2091.05     2169.47    161.58 o 
  -5   4  18      104.40       74.36     72.71 o 
  -4   4  18      303.67      386.99    100.80 o 
  -3   4  18       25.39      -13.13     66.09 o 
  -2   4  18    13258.02    12441.65    456.67 o 
  -1   4  18    15377.12    14795.78    526.46 o 
   0   4  18    20363.37    20179.50    743.37 o 
   1   4  18      916.94     1007.17    116.85 o 
   2   4  18     1534.26     1521.09    149.47 o 
   3   4  18     1488.45     1614.91    147.90 o 
   4   4  18       22.01       85.38     81.72 o 
   5   4  18      653.64      773.10    126.69 o 
   6   4  18    12973.40    13766.08    726.14 o 
   7   4  18     3254.56     3633.14    274.10 o 
   8   4  18    21006.18    21410.39   1016.99 o 
   9   4  18      775.79      922.32    202.28 o 
 -12   5  18     2398.39     2915.52    424.64 o 
 -11   5  18     6063.53     5860.90    745.44 o 
 -10   5  18     1433.77     1575.68    277.42 o 
  -9   5  18     1474.02     1296.82    181.71 o 
  -8   5  18     2304.64     2009.51    232.60 o 
  -7   5  18     3168.73     3427.90    326.84 o 
  -6   5  18     2962.60     2900.81    201.09 o 
  -5   5  18    18569.22    17969.18    665.51 o 
  -4   5  18    18049.75    17323.76    675.11 o 
  -3   5  18    12997.65    12385.58    458.78 o 
  -2   5  18     1990.59     1965.41    215.82 o 
  -1   5  18       19.37       35.78     76.70 o 
   0   5  18      201.81      287.38     79.03 o 
   1   5  18     5384.98     5113.25    253.37 o 
   2   5  18    13137.10    12971.66    444.00 o 
   3   5  18    26811.96    27327.89    956.58 o 
   4   5  18      103.35       84.99     91.52 o 
   5   5  18     4642.73     4929.82    275.30 o 
   6   5  18     1366.72     1457.36    212.53 o 
   7   5  18     3838.74     3960.23    304.49 o 
   8   5  18      265.92      182.14    116.34 o 
   9   5  18     1575.66     1724.94    217.12 o 
 -12   6  18     1957.95     2340.00    561.96 o 
 -11   6  18     1213.18      837.29    255.07 o 
 -10   6  18     1186.30     1404.11    241.00 o 
  -9   6  18    11409.03    11274.46    987.36 o 
  -8   6  18     8709.37     8827.12    555.23 o 
  -7   6  18     6870.72     6982.86    350.44 o 
  -6   6  18      463.75      562.09    121.23 o 
  -5   6  18     1378.13     1177.89    128.35 o 
  -4   6  18       14.04       76.09     80.58 o 
  -3   6  18     2942.54     2654.87    191.31 o 
  -2   6  18     2012.42     2117.10    140.95 o 
  -1   6  18    20222.73    19665.39    627.28 o 
   0   6  18     8733.73     8944.11    362.29 o 
   1   6  18     6392.71     6558.42    283.37 o 
   2   6  18     1059.95     1092.36    122.54 o 
   3   6  18      286.73      536.12    101.41 o 
   4   6  18      494.09      555.22    111.04 o 
   5   6  18     1959.81     2201.34    184.96 o 
   6   6  18    10702.14    11417.86    610.13 o 
   7   6  18    20845.96    21667.56   1043.73 o 
   8   6  18     2897.59     2887.44    224.01 o 
 -11   7  18     1699.99     2481.64    456.48 o 
 -10   7  18      683.66      546.46    135.05 o 
  -9   7  18      241.34      401.97    119.78 o 
  -8   7  18     1741.28     1755.45    272.06 o 
  -7   7  18       20.43       17.09     38.20 o 
  -6   7  18    16035.30    14963.95   1036.80 o 
  -5   7  18     4671.10     3841.83    249.76 o 
  -4   7  18    22892.46    21270.80    683.98 o 
  -3   7  18     3161.48     2735.72    208.57 o 
  -2   7  18     2458.88     2456.83    186.70 o 
  -1   7  18      435.50      451.68     81.48 o 
   0   7  18      122.81      139.11     72.30 o 
   1   7  18      797.97      788.49    107.90 o 
   2   7  18    14198.54    13943.84    515.49 o 
   3   7  18     2106.81     2116.31    178.11 o 
   4   7  18    19201.60    18938.37    693.24 o 
   5   7  18      330.84      301.01    129.84 o 
   6   7  18     6861.70     7138.87    416.88 o 
   7   7  18      397.98      581.20    137.86 o 
   8   7  18      292.49      594.44    143.93 o 
 -11   8  18     1512.31     1238.04    561.71 o 
 -10   8  18     3862.03     5218.32   1064.46 o 
  -9   8  18     4683.83     4722.91    858.99 o 
  -8   8  18     8172.16     7222.15   1392.67 o 
  -7   8  18     6069.73     5658.61    917.14 o 
  -6   8  18     2174.89     1847.10    405.98 o 
  -5   8  18     2077.51     2118.79    206.12 o 
  -4   8  18       18.15      106.91     52.93 o 
  -3   8  18      254.25      268.88     66.76 o 
  -2   8  18     8042.65     7616.96    281.18 o 
  -1   8  18    21256.96    21138.42    937.01 o 
   0   8  18    15334.40    15352.52    547.84 o 
   1   8  18      583.00      700.96    118.95 o 
   2   8  18     2205.25     2274.84    193.95 o 
   3   8  18     1164.45     1314.63    186.94 o 
   4   8  18      365.46      298.43    118.83 o 
   5   8  18     3354.00     3369.51    296.32 o 
   6   8  18     9154.96     9158.30    513.76 o 
   7   8  18     5130.43     4331.23    401.19 o 
   8   8  18     3359.90     2859.59    347.04 o 
 -10   9  18        5.25      -31.12    406.94 o 
  -9   9  18       38.72      157.95    114.55 o 
  -8   9  18      155.63      133.30     92.06 o 
  -7   9  18     3400.38     2751.83    428.89 o 
  -6   9  18      861.15      841.30    128.08 o 
  -5   9  18    21488.57    21246.75   1262.77 o 
  -4   9  18     2008.15     1512.66    155.58 o 
  -3   9  18    17852.58    17465.26    799.43 o 
  -2   9  18     2760.04     3061.72    225.54 o 
  -1   9  18     3065.11     3103.89    226.00 o 
   0   9  18     2034.08     2323.12    195.58 o 
   1   9  18     6566.91     6550.59    306.46 o 
   2   9  18      983.61      984.73    140.91 o 
   3   9  18    29940.37    29758.83   1124.61 o 
   4   9  18      471.98      401.39    135.11 o 
   5   9  18     7714.97     7598.66    402.49 o 
   6   9  18       57.01       23.24    102.89 o 
   7   9  18      406.90      290.20    150.37 o 
 -10  10  18      349.95      620.89    329.24 o 
  -9  10  18     7739.73     7470.88   1648.45 o 
  -8  10  18    11377.37    12087.74   1466.52 o 
  -7  10  18     3700.32     3218.67    779.72 o 
  -6  10  18      802.67      696.10    156.39 o 
  -5  10  18        0.78      -94.46    100.02 o 
  -4  10  18       54.94       11.40     44.31 o 
  -3  10  18      885.93      996.00    158.76 o 
  -2  10  18    13519.42    11736.94   1073.54 o 
  -1  10  18    15896.21    16545.54    700.31 o 
   0  10  18     7230.34     6976.05    530.11 o 
   1  10  18     3492.09     3463.25    216.99 o 
   2  10  18      114.67      152.37     93.85 o 
   3  10  18      115.70       62.12     93.02 o 
   4  10  18     1395.02     1078.66    171.99 o 
   5  10  18     2302.25     2086.95    204.34 o 
   6  10  18    10228.08     9618.84    642.57 o 
   7  10  18     5219.35     4977.48    476.05 o 
  -9  11  18      959.00     1112.80    382.22 o 
  -8  11  18      102.32      258.42    109.21 o 
  -7  11  18      691.08      788.18    210.46 o 
  -6  11  18    13634.67    12347.86   1448.15 o 
  -5  11  18      635.00      547.30    224.15 o 
  -4  11  18    14547.45    14029.41    685.81 o 
  -3  11  18     1451.82     1754.66    212.24 o 
  -2  11  18     5312.31     4939.18    299.88 o 
  -1  11  18       45.98     -115.21    128.14 o 
   0  11  18      862.40      790.36    143.38 o 
   1  11  18     1528.17     1741.37    196.99 o 
   2  11  18     9051.93     8684.87    438.48 o 
   3  11  18       65.76       40.50    106.11 o 
   4  11  18    16834.42    15833.23   1078.44 o 
   5  11  18      187.04      150.89    142.00 o 
   6  11  18     2491.36     2666.67    292.24 o 
  -8  12  18     5396.34     4591.39   1939.63 o 
  -7  12  18     8289.50     7104.75   1374.71 o 
  -6  12  18       72.85       93.05    104.28 o 
  -5  12  18      624.90      538.06    135.96 o 
  -4  12  18      106.22      108.21    131.54 o 
  -3  12  18      279.96      342.41    133.87 o 
  -2  12  18     7081.40     6386.81    357.52 o 
  -1  12  18    31372.88    31795.96   1464.28 o 
   0  12  18     2540.94     2817.98    226.63 o 
   1  12  18     1078.24     1172.72    169.28 o 
   2  12  18       25.81       15.04     91.22 o 
   3  12  18     1814.47     1549.73    182.87 o 
   4  12  18      403.86      282.77    122.09 o 
   5  12  18     3028.87     3360.34    314.78 o 
  -7  13  18     2483.73     2531.64   1268.74 o 
  -6  13  18     2066.56     1629.49    367.32 o 
  -5  13  18    13255.21    12519.53    739.43 o 
  -4  13  18      146.32      144.21    145.35 o 
  -3  13  18     5817.35     5982.71    540.72 o 
  -2  13  18     2035.02     1791.32    238.05 o 
  -1  13  18       69.33      310.58    148.58 o 
   0  13  18      677.70      554.47    171.38 o 
   1  13  18     2622.06     3239.66    291.24 o 
   2  13  18      378.95      354.57    124.75 o 
   3  13  18    13852.44    12316.40   1097.11 o 
   4  13  18     1150.65     1560.12    229.95 o 
  -6  14  18       57.69      155.17    161.63 o 
  -5  14  18      132.02      398.13    148.31 o 
  -4  14  18      765.45      389.54    236.59 o 
  -3  14  18      171.99       52.81    178.31 o 
  -2  14  18     7743.32     7811.04    594.45 o 
  -1  14  18     3591.38     3588.10    388.16 o 
   0  14  18    13856.96    15709.30    968.99 o 
   1  14  18      188.33      150.68    125.29 o 
   2  14  18      777.66      987.85    232.90 o 
   3  14  18      678.49      835.63    223.33 o 
  -4  15  18     6273.03     5748.18    420.50 o 
  -3  15  18      878.08      502.93    335.14 o 
  -2  15  18     2260.18     2374.52    335.16 o 
  -1  15  18       16.19     -110.33    171.90 o 
   0  15  18     1387.46     1410.93    277.84 o 
 -11   0  19    12402.70    13159.38    980.38 o 
  -9   0  19     5739.77     6820.20    414.78 o 
  -7   0  19    15761.90    16424.30    851.45 o 
  -5   0  19      707.18      851.15    168.13 o 
  -3   0  19     2793.88     2939.96    303.71 o 
  -1   0  19    23250.63    22155.82   1193.30 o 
   1   0  19     9925.51     9868.73    563.87 o 
   3   0  19     3931.98     4620.53    433.02 o 
   5   0  19    11862.64    11808.71    661.32 o 
   7   0  19     5952.13     6876.49    632.77 o 
   9   0  19    10510.56    11699.57    807.28 o 
 -12   1  19     5544.01     6611.79    461.03 o 
 -11   1  19     2089.01     2606.14    247.28 o 
 -10   1  19     3038.68     3353.58    239.96 o 
  -9   1  19     4033.00     4855.60    269.59 o 
  -8   1  19      463.79      456.08    113.93 o 
  -7   1  19     5965.70     6037.07    298.16 o 
  -6   1  19    15277.17    13918.44    740.88 o 
  -5   1  19    14342.31    13359.52    607.70 o 
  -4   1  19     4450.15     3948.49    207.38 o 
  -3   1  19     8654.25     7908.67    345.26 o 
  -2   1  19    30090.58    27134.35    965.38 o 
  -1   1  19     3132.31     3388.29    216.21 o 
   0   1  19     2493.18     2620.19    197.69 o 
   1   1  19    15820.67    15989.49    658.25 o 
   2   1  19     9111.81     9130.60    392.90 o 
   3   1  19      288.40      258.24    116.45 o 
   4   1  19    11021.64    10977.58    438.72 o 
   5   1  19    18406.38    19694.79    809.08 o 
   6   1  19     9102.87    10466.49    585.43 o 
   7   1  19      233.47      401.81    134.89 o 
   8   1  19      362.36      235.49    152.44 o 
   9   1  19     1020.20     1382.50    253.43 o 
 -12   2  19      199.38      235.81    107.07 o 
 -11   2  19       16.81       35.45     89.58 o 
 -10   2  19     9254.44    10356.60    588.08 o 
  -9   2  19      694.78      885.61    158.86 o 
  -8   2  19    11158.28    10918.97    483.47 o 
  -7   2  19      739.54      696.60    111.35 o 
  -6   2  19    11093.70     9720.17    467.81 o 
  -5   2  19      786.38      756.82    108.88 o 
  -4   2  19     2467.93     2398.84    209.26 o 
  -3   2  19     3314.28     3277.72    192.24 o 
  -2   2  19     8547.94     7829.12    383.32 o 
  -1   2  19      149.92      118.47     81.81 o 
   0   2  19    14442.14    14305.31    548.26 o 
   1   2  19     1142.54     1111.61    149.70 o 
   2   2  19    10977.90    11235.51    501.04 o 
   3   2  19      365.51      346.97    103.04 o 
   4   2  19        0.23       54.81     82.39 o 
   5   2  19     1237.43     1697.10    168.67 o 
   6   2  19    13549.32    14142.49    908.09 o 
   7   2  19       24.01      152.98    113.22 o 
   8   2  19     6215.10     6720.08    382.16 o 
   9   2  19      569.05      729.58    163.95 o 
 -12   3  19     5719.95     6122.30    401.10 o 
 -11   3  19     2310.74     2726.91    227.44 o 
 -10   3  19      167.79      131.01     88.16 o 
  -9   3  19     3586.74     3656.91    333.93 o 
  -8   3  19       10.64      -84.59    105.94 o 
  -7   3  19     8614.61     9800.62    579.21 o 
  -6   3  19    23294.79    20792.63   1207.86 o 
  -5   3  19     7637.66     7480.27    376.38 o 
  -4   3  19      799.77      778.67    124.98 o 
  -3   3  19    13042.87    12222.07    478.82 o 
  -2   3  19     3693.57     3613.98    207.76 o 
  -1   3  19    12893.14    12223.36    526.51 o 
   0   3  19     1461.94     1377.55    171.97 o 
   1   3  19    10667.54    10628.91    431.37 o 
   2   3  19      761.99      865.09    135.12 o 
   3   3  19     5224.71     5407.54    255.22 o 
   4   3  19     5673.69     5752.18    285.28 o 
   5   3  19    25746.31    27245.85   1087.74 o 
   6   3  19     2765.28     3318.66    278.36 o 
   7   3  19     1224.71     1590.69    177.81 o 
   8   3  19      246.88      250.70    121.46 o 
   9   3  19     1066.20     1080.59    177.81 o 
 -12   4  19       81.06      100.15    110.44 o 
 -11   4  19     6522.54     6640.40    626.58 o 
 -10   4  19     1834.80     2006.53    179.09 o 
  -9   4  19     6900.68     6710.82    798.95 o 
  -8   4  19      575.73      609.10    131.12 o 
  -7   4  19    13872.02    12625.51   1135.38 o 
  -6   4  19     2253.27     2263.18    164.32 o 
  -5   4  19     1030.78     1165.35    133.85 o 
  -4   4  19        1.66       15.15     69.09 o 
  -3   4  19     3176.51     3244.35    201.78 o 
  -2   4  19     6379.11     6163.32    284.68 o 
  -1   4  19    17747.07    17234.14    660.27 o 
   0   4  19      718.07      665.18    117.91 o 
   1   4  19    12424.07    13168.78    550.76 o 
   2   4  19     3943.78     4055.17    242.76 o 
   3   4  19     5880.94     6057.44    296.22 o 
   4   4  19     1024.49     1172.74    205.83 o 
   5   4  19     3542.09     4191.10    256.11 o 
   6   4  19     1408.45     1653.83    189.52 o 
   7   4  19     7269.35     7702.50    427.08 o 
   8   4  19     3545.20     3715.03    338.00 o 
 -11   5  19       14.97      -25.63    102.66 o 
 -10   5  19     2039.52     2321.95    449.76 o 
  -9   5  19        8.75      -37.64     75.40 o 
  -8   5  19      127.24      194.01     90.82 o 
  -7   5  19     2835.73     2808.29    390.10 o 
  -6   5  19    15597.68    14939.62   1057.00 o 
  -5   5  19     1482.35     1410.76    159.10 o 
  -4   5  19     7502.52     7018.11    346.95 o 
  -3   5  19      315.74      272.93    105.03 o 
  -2   5  19    24829.36    23318.05    882.60 o 
  -1   5  19     2576.02     2532.55    218.55 o 
   0   5  19     2091.47     1853.45    143.42 o 
   1   5  19     7496.33     7235.92    312.15 o 
   2   5  19     7191.11     7031.46    312.03 o 
   3   5  19      526.32      587.58    123.66 o 
   4   5  19     9443.11     9665.67    422.42 o 
   5   5  19     4687.30     5104.18    295.03 o 
   6   5  19    13551.89    14794.40    736.95 o 
   7   5  19      121.35      187.29    120.40 o 
   8   5  19        9.58      128.18    125.63 o 
 -11   6  19      187.28      286.75    195.49 o 
 -10   6  19     9339.82     7911.82   1065.21 o 
  -9   6  19     5239.38     4637.84    623.60 o 
  -8   6  19     7728.88     7056.53    774.04 o 
  -7   6  19      531.21      477.57    100.91 o 
  -6   6  19    10199.74     9982.15    624.70 o 
  -5   6  19     3523.44     3508.20    213.57 o 
  -4   6  19      273.50      200.40    101.24 o 
  -3   6  19     5171.71     5185.77    269.86 o 
  -2   6  19     9580.84     9293.90    349.33 o 
  -1   6  19     1828.76     1961.02    164.37 o 
   0   6  19    15608.22    14764.39    506.68 o 
   1   6  19     8683.05     8599.29    377.59 o 
   2   6  19     8543.33     8313.49    375.04 o 
   3   6  19     1748.76     1829.04    187.61 o 
   4   6  19      128.96      294.63    119.24 o 
   5   6  19     1898.65     2697.51    256.08 o 
   6   6  19     6002.17     6407.34    438.97 o 
   7   6  19     2710.12     3529.04    386.01 o 
   8   6  19     5218.98     5245.00    344.06 o 
 -11   7  19     2209.47     2938.36    529.56 o 
 -10   7  19      897.26      954.01    193.66 o 
  -9   7  19     2761.32     2685.05    585.63 o 
  -8   7  19      538.08      457.01    172.07 o 
  -7   7  19     9286.85     8122.36    905.48 o 
  -6   7  19     3144.74     2976.77    282.89 o 
  -5   7  19    10354.38    10516.77    749.26 o 
  -4   7  19     1163.03     1019.74    159.94 o 
  -3   7  19    12646.59    11973.65    398.89 o 
  -2   7  19     2664.92     2680.81    172.03 o 
  -1   7  19     4934.48     4687.69    217.08 o 
   0   7  19     1197.24      974.66    131.12 o 
   1   7  19     6438.49     6708.91    326.53 o 
   2   7  19        6.56       57.70     79.15 o 
   3   7  19     9826.83     9519.53    420.80 o 
   4   7  19      843.83      736.50    130.38 o 
   5   7  19    18746.70    19502.38    818.37 o 
   6   7  19       55.35        0.79    102.27 o 
   7   7  19      585.85      702.68    170.92 o 
 -10   8  19     4993.20     6089.35    763.06 o 
  -9   8  19     3879.35     3336.88    686.51 o 
  -8   8  19     2701.01     3005.02    533.72 o 
  -7   8  19     8510.28     6647.16   1004.79 o 
  -6   8  19     2262.08     2240.75    205.61 o 
  -5   8  19     2502.35     2466.48    190.60 o 
  -4   8  19      126.00       59.60     67.94 o 
  -3   8  19     2857.73     3090.82    238.25 o 
  -2   8  19     5382.41     4992.61    346.13 o 
  -1   8  19     8596.19     8216.98    347.97 o 
   0   8  19     4019.64     3976.85    232.99 o 
   1   8  19    10456.01    10066.49    443.04 o 
   2   8  19    16995.80    16932.84    624.75 o 
   3   8  19     1379.63     1563.48    159.39 o 
   4   8  19     2118.35     2419.00    201.55 o 
   5   8  19     3761.80     3947.84    300.71 o 
   6   8  19      944.13     1336.67    196.21 o 
   7   8  19     2800.52     2582.06    258.98 o 
 -10   9  19     4000.11     4502.39    671.30 o 
  -9   9  19      712.38      403.55    185.32 o 
  -8   9  19      731.85      668.68    152.40 o 
  -7   9  19        9.15      146.32     99.24 o 
  -6   9  19     8674.52     7549.51    571.98 o 
  -5   9  19      686.54      717.04    127.48 o 
  -4   9  19    11898.60    11787.58    518.40 o 
  -3   9  19      280.60      334.95     91.23 o 
  -2   9  19    10068.54     8921.99    677.65 o 
  -1   9  19      335.87      334.13    109.79 o 
   0   9  19     2537.67     2478.82    203.24 o 
   1   9  19      777.44      696.88    145.98 o 
   2   9  19     7831.67     8208.70    418.19 o 
   3   9  19      474.17      554.04    120.52 o 
   4   9  19     7482.24     7777.89    516.82 o 
   5   9  19     1616.98     1752.40    217.53 o 
   6   9  19    12680.29    12419.70    689.14 o 
  -9  10  19     8735.51     9095.54   2358.75 o 
  -8  10  19     3585.35     3003.77    625.81 o 
  -7  10  19     1905.75     1764.50    284.63 o 
  -6  10  19     1337.38     1188.39    193.95 o 
  -5  10  19     4371.53     4196.47    364.15 o 
  -4  10  19      410.28      523.03    148.51 o 
  -3  10  19     6653.91     7513.56    520.86 o 
  -2  10  19     1625.47     1425.11    186.78 o 
  -1  10  19     2667.41     2834.24    240.66 o 
   0  10  19     2973.73     2791.39    234.26 o 
   1  10  19    11270.07    11307.25    466.72 o 
   2  10  19     5817.34     6029.80    315.22 o 
   3  10  19     2743.79     2921.87    256.74 o 
   4  10  19       31.43      177.59    113.23 o 
   5  10  19     1852.28     1854.95    212.12 o 
   6  10  19     1742.81     1924.97    242.73 o 
  -8  11  19      788.43      501.72    141.46 o 
  -7  11  19     7634.76     6789.85   1117.59 o 
  -6  11  19      128.82       38.68    176.56 o 
  -5  11  19     9383.10     8364.50    845.85 o 
  -4  11  19      230.48      286.03    124.35 o 
  -3  11  19     8612.82     8245.24    449.48 o 
  -2  11  19       42.93       84.02     86.81 o 
  -1  11  19      899.21     1321.53    178.56 o 
   0  11  19        5.63       88.77     88.25 o 
   1  11  19     3445.83     3206.59    234.80 o 
   2  11  19      284.38      322.98    130.02 o 
   3  11  19     9028.81     9205.25    470.34 o 
   4  11  19       15.87      216.13    117.04 o 
   5  11  19    10017.12     9872.45    947.26 o 
  -7  12  19      156.49      220.73    175.76 o 
  -6  12  19     5173.98     4513.48    688.49 o 
  -5  12  19      570.42      596.29    149.26 o 
  -4  12  19      218.34      128.15    120.40 o 
  -3  12  19      806.01      897.26    179.11 o 
  -2  12  19    14277.90    14881.20    794.30 o 
  -1  12  19     2235.17     2098.24    188.98 o 
   0  12  19     2758.31     2998.32    248.41 o 
   1  12  19     2424.83     2282.13    236.41 o 
   2  12  19     9460.72     8671.92    727.84 o 
   3  12  19      224.97      344.54    150.64 o 
   4  12  19      865.76      762.23    183.09 o 
  -6  13  19     5375.15     4234.72    776.88 o 
  -5  13  19      863.91      566.48    310.19 o 
  -4  13  19     8519.62     8431.44    567.02 o 
  -3  13  19     1473.79     1815.89    244.36 o 
  -2  13  19     5831.68     5609.99    482.55 o 
  -1  13  19     1127.15     1129.63    245.70 o 
   0  13  19       33.70     -120.35    120.35 o 
   1  13  19      448.28      403.50    189.24 o 
   2  13  19     6883.43     6742.14    633.76 o 
   3  13  19      330.57      197.97    137.85 o 
  -5  14  19     1824.67     1184.92    503.29 o 
  -4  14  19        1.39        7.85    153.65 o 
  -3  14  19     7240.06     7344.59    512.47 o 
  -2  14  19     2153.15     2497.52    329.14 o 
  -1  14  19     5544.67     5870.07    526.22 o 
   0  14  19      279.40      181.39    153.66 o 
   1  14  19    12148.62    12267.42    841.94 o 
 -12   0  20        4.85      204.01    176.10 o 
 -10   0  20     5380.32     5883.86    412.47 o 
  -8   0  20    27144.06    26636.11   1596.56 o 
  -6   0  20     3078.68     2776.17    269.80 o 
  -4   0  20      494.41      405.26    139.56 o 
  -2   0  20     8819.54     8874.38    525.41 o 
   0   0  20    17186.39    16573.80    985.17 o 
   2   0  20     7422.83     7635.23    604.73 o 
   4   0  20       33.00      164.99    180.72 o 
   6   0  20      426.17      476.10    195.12 o 
   8   0  20    15337.98    16171.41   1417.47 o 
 -12   1  20     4486.54     5204.13    332.07 o 
 -11   1  20     8041.63     9589.65    487.26 o 
 -10   1  20     5089.00     5461.39    385.96 o 
  -9   1  20      166.19      123.88    100.59 o 
  -8   1  20     2374.61     2519.45    223.71 o 
  -7   1  20     1402.58     1481.41    200.42 o 
  -6   1  20      627.37      615.72    146.98 o 
  -5   1  20     7890.48     7746.01    332.78 o 
  -4   1  20    26994.10    24199.89    852.00 o 
  -3   1  20    29997.72    27880.94    984.49 o 
  -2   1  20      880.38      810.50    143.57 o 
  -1   1  20      252.55      147.89     96.68 o 
   0   1  20      134.11      202.64     92.37 o 
   1   1  20       67.34      112.60    107.73 o 
   2   1  20       77.58      111.82     97.51 o 
   3   1  20    23048.02    24084.40   1027.83 o 
   4   1  20    18755.63    19982.85    772.15 o 
   5   1  20     7534.26     7571.69    359.18 o 
   6   1  20      856.14     1060.22    170.08 o 
   7   1  20     1227.92     1463.10    194.80 o 
   8   1  20     1754.35     2218.58    250.38 o 
 -11   2  20      699.05      631.25    179.74 o 
 -10   2  20       98.69      213.77    123.61 o 
  -9   2  20    12257.14    12877.43    613.55 o 
  -8   2  20     1311.57     1229.31    145.45 o 
  -7   2  20    15746.15    14260.56   1209.40 o 
  -6   2  20     1229.60     1219.86    149.60 o 
  -5   2  20     1402.75     1389.31    146.64 o 
  -4   2  20      263.62      151.35     90.55 o 
  -3   2  20      468.58      492.44    105.74 o 
  -2   2  20       37.81       51.70     90.35 o 
  -1   2  20    17352.85    16370.17    686.57 o 
   0   2  20      954.06      635.39    119.98 o 
   1   2  20    17301.32    16456.81    634.52 o 
   2   2  20      549.48      694.83    131.72 o 
   3   2  20     2416.39     2550.42    217.05 o 
   4   2  20      117.44      -12.24    110.27 o 
   5   2  20      532.67      625.58    139.76 o 
   6   2  20      260.24      121.01    100.39 o 
   7   2  20     6870.09     7236.87    479.35 o 
   8   2  20      179.45      395.06    153.47 o 
 -11   3  20     2979.64     3495.73    323.08 o 
 -10   3  20     5415.07     6070.64    375.56 o 
  -9   3  20      731.45      708.78    136.32 o 
  -8   3  20      638.54      604.75    141.35 o 
  -7   3  20     1785.20     1567.92    192.52 o 
  -6   3  20     2292.85     2550.09    219.30 o 
  -5   3  20     1694.45     1824.06    223.15 o 
  -4   3  20    37477.97    35314.03   1271.62 o 
  -3   3  20    16268.33    15089.35    590.68 o 
  -2   3  20     3681.47     3879.22    228.29 o 
  -1   3  20       75.72      134.25     95.58 o 
   0   3  20       65.49       -6.47     81.78 o 
   1   3  20     1306.95     1505.68    174.72 o 
   2   3  20     1814.98     1863.57    174.24 o 
   3   3  20    14989.25    14861.21    610.72 o 
   4   3  20    27840.51    29273.65   1351.25 o 
   5   3  20      139.16      162.08    114.88 o 
   6   3  20     2250.77     2521.13    354.72 o 
   7   3  20     1180.51     1285.16    176.57 o 
   8   3  20     1442.74     1726.73    214.80 o 
 -11   4  20     1138.57     1239.17    260.56 o 
 -10   4  20     1069.09     1353.09    169.33 o 
  -9   4  20      720.82      632.49    138.89 o 
  -8   4  20    22393.62    24366.12   1018.26 o 
  -7   4  20     2349.47     2710.12    334.78 o 
  -6   4  20     4601.25     4120.48    236.01 o 
  -5   4  20       48.94       79.12     94.94 o 
  -4   4  20       88.18      155.01     95.16 o 
  -3   4  20      380.09      404.19    113.13 o 
  -2   4  20    11513.55    10214.98    460.68 o 
  -1   4  20     4440.35     4261.08    286.72 o 
   0   4  20    11674.00    11049.65    465.81 o 
   1   4  20     2211.00     2446.52    173.04 o 
   2   4  20     9062.52     8997.55    385.15 o 
   3   4  20       46.31      -10.04    106.66 o 
   4   4  20      241.59      297.27    131.98 o 
   5   4  20      285.35      373.95    138.26 o 
   6   4  20     3050.73     3691.11    305.21 o 
   7   4  20     1291.54     1552.12    220.34 o 
   8   4  20    14748.47    15776.24    756.99 o 
 -11   5  20     8453.19     8843.29   1096.53 o 
 -10   5  20     4080.61     4009.01    470.57 o 
  -9   5  20      189.14      271.14    163.88 o 
  -8   5  20     1466.30     1292.08    152.28 o 
  -7   5  20       81.43      167.55     93.03 o 
  -6   5  20      110.42      101.39     84.13 o 
  -5   5  20    18902.79    17751.79    753.74 o 
  -4   5  20     8415.47     8241.45    365.47 o 
  -3   5  20    20437.73    18539.35    825.70 o 
  -2   5  20      761.31      714.41    123.90 o 
  -1   5  20      115.31       76.50     70.82 o 
   0   5  20       30.45      178.41     77.16 o 
   1   5  20      931.49      948.33    137.25 o 
   2   5  20       21.32       -4.90     68.51 o 
   3   5  20    15025.96    15523.45    631.50 o 
   4   5  20     4176.31     4459.36    281.51 o 
   5   5  20    17136.84    18267.69    955.43 o 
   6   5  20       18.60      203.26    130.13 o 
   7   5  20     1002.36     1102.78    188.23 o 
 -11   6  20     1691.98     1866.11    457.05 o 
 -10   6  20     3454.16     3842.72    456.15 o 
  -9   6  20     5276.96     4864.49    676.60 o 
  -8   6  20     4121.19     4007.91    643.90 o 
  -7   6  20     6381.35     5764.71    726.94 o 
  -6   6  20     1257.54     1324.59    147.45 o 
  -5   6  20     2996.51     2810.77    244.97 o 
  -4   6  20      427.98      494.28    124.29 o 
  -3   6  20       40.30      114.53     78.78 o 
  -2   6  20       23.76       56.38     65.96 o 
  -1   6  20    20073.20    18760.93    680.24 o 
   0   6  20    13981.57    13788.67    519.09 o 
   1   6  20    14299.54    13921.80    536.94 o 
   2   6  20       98.24      215.25    101.14 o 
   3   6  20     1686.69     1820.75    196.93 o 
   4   6  20     1333.79     1645.53    178.95 o 
   5   6  20     1073.74     1604.29    224.94 o 
   6   6  20     1000.75     1294.16    195.15 o 
   7   6  20     9729.11    10322.50    673.90 o 
 -10   7  20     2696.82     2510.58    530.21 o 
  -9   7  20      519.89      453.73    152.32 o 
  -8   7  20      957.06      919.14    259.82 o 
  -7   7  20      686.38      556.52    115.18 o 
  -6   7  20     1635.36     1905.04    284.50 o 
  -5   7  20       14.63       36.78     61.32 o 
  -4   7  20    18086.40    17010.95    674.42 o 
  -3   7  20     2989.33     2591.38    151.07 o 
  -2   7  20     5965.57     5741.60    284.10 o 
  -1   7  20      129.37      128.82     88.70 o 
   0   7  20      622.86      717.94    109.00 o 
   1   7  20     1674.29     1519.71    207.95 o 
   2   7  20     1071.15     1159.56    161.71 o 
   3   7  20     2460.83     2423.86    213.75 o 
   4   7  20    20870.93    21364.69    866.64 o 
   5   7  20       68.65       50.89     97.68 o 
   6   7  20     3573.59     3854.05    317.16 o 
   7   7  20     1860.56     1786.82    275.07 o 
 -10   8  20     1399.85     1227.84    320.64 o 
  -9   8  20     1053.29      683.70    313.91 o 
  -8   8  20     9676.98     8744.99   1521.23 o 
  -7   8  20    10879.24     9522.68   1480.42 o 
  -6   8  20     2137.17     1999.13    259.06 o 
  -5   8  20       12.99        4.92     59.25 o 
  -4   8  20       35.58      115.53     83.75 o 
  -3   8  20      101.44       96.53     94.70 o 
  -2   8  20     2269.38     2154.47    153.16 o 
  -1   8  20     9204.73     9098.04    367.60 o 
   0   8  20     9979.45     9395.72    426.81 o 
   1   8  20    11111.76    10813.67    489.77 o 
   2   8  20     7907.24     7750.44    359.99 o 
   3   8  20      564.52      479.29    127.91 o 
   4   8  20      105.98      171.53    111.46 o 
   5   8  20       40.04       47.25    103.91 o 
   6   8  20     3787.98     4229.73    352.21 o 
  -9   9  20       91.83       -2.03     84.99 o 
  -8   9  20      685.43      569.88    201.06 o 
  -7   9  20       89.56      171.38    138.72 o 
  -6   9  20      478.84      465.51    161.06 o 
  -5   9  20     9298.13     8998.50    794.53 o 
  -4   9  20      496.92      246.88     62.61 o 
  -3   9  20    15611.65    15534.65    716.00 o 
  -2   9  20       60.13       42.24     89.31 o 
  -1   9  20     2329.47     2403.80    203.86 o 
   0   9  20      152.59      164.43    102.21 o 
   1   9  20       79.84       27.76     88.17 o 
   2   9  20       42.36      127.24    103.30 o 
   3   9  20    10899.96    10802.08    489.11 o 
   4   9  20      279.51      231.81    157.61 o 
   5   9  20    18588.52    19011.46    836.06 o 
   6   9  20      244.64      168.68    124.31 o 
  -9  10  20     1435.42      628.08    250.95 o 
  -8  10  20     5545.94     6487.68   1462.84 o 
  -7  10  20     6969.66     6061.39   1317.52 o 
  -6  10  20     9241.44     8170.60    641.42 o 
  -5  10  20      539.52      344.54    155.42 o 
  -4  10  20     1461.79     1642.81    198.77 o 
  -3  10  20      306.04      278.66     92.86 o 
  -2  10  20      411.23      383.83     99.30 o 
  -1  10  20     5023.76     5557.28    386.08 o 
   0  10  20    19575.77    18873.44    873.31 o 
   1  10  20     4459.15     4519.84    324.07 o 
   2  10  20     1227.74      972.65    168.73 o 
   3  10  20     1453.58     1415.94    217.01 o 
   4  10  20     2577.58     2734.37    271.09 o 
   5  10  20        3.06     -158.71    158.71 o 
  -8  11  20       37.23       29.64     95.14 o 
  -7  11  20      483.91      284.06    184.35 o 
  -6  11  20     2430.27     2374.56    530.42 o 
  -5  11  20     1455.49     1596.88    322.46 o 
  -4  11  20    19224.00    18378.73   1006.58 o 
  -3  11  20       12.10      -92.60    106.03 o 
  -2  11  20     9105.03     8442.30    497.60 o 
  -1  11  20       20.15      -92.03     92.03 o 
   0  11  20       15.71      -11.64     89.11 o 
   1  11  20      178.45      333.96    129.18 o 
   2  11  20     3447.21     3236.98    272.88 o 
   3  11  20      199.22      367.55    125.43 o 
   4  11  20    14775.61    14067.30    689.14 o 
  -7  12  20    13556.46    12966.42   2514.46 o 
  -6  12  20     1707.78     1040.08    526.46 o 
  -5  12  20      187.52      153.73    118.38 o 
  -4  12  20       87.42       18.76    143.54 o 
  -3  12  20      105.83      358.16    204.47 o 
  -2  12  20      314.85      463.52    152.84 o 
  -1  12  20    12337.85    12104.25    686.80 o 
   0  12  20     3585.59     3481.08    297.54 o 
   1  12  20     6477.35     7710.80    513.37 o 
   2  12  20      524.20      386.19    132.67 o 
   3  12  20     1197.24     1051.52    192.37 o 
  -5  13  20    12833.95    10756.73   1222.06 o 
  -4  13  20     1045.00      537.91    292.50 o 
  -3  13  20     8400.15     7861.39    635.86 o 
  -2  13  20      409.34      501.30    211.47 o 
  -1  13  20     2386.91     3063.79    387.12 o 
   0  13  20        1.69      100.40    138.69 o 
   1  13  20      481.15      578.61    150.10 o 
   2  13  20       29.29      215.64    119.75 o 
  -2  14  20      594.12      351.11    615.95 o 
 -11   0  21     1456.44     1278.98    400.05 o 
  -9   0  21     6785.62     7901.11    672.97 o 
  -7   0  21     6015.71     5739.87    430.21 o 
  -5   0  21    13132.02    11655.01    659.92 o 
  -3   0  21     1833.71     1979.03    446.05 o 
  -1   0  21    10988.69    11144.55    660.33 o 
   1   0  21    18490.29    18067.58    996.39 o 
   3   0  21     4431.08     4929.36    545.42 o 
   5   0  21       12.80       35.00    120.24 o 
   7   0  21     6215.64     6567.16   1000.26 o 
 -11   1  21     3669.55     4420.60    329.74 o 
 -10   1  21     2638.50     2805.40    212.91 o 
  -9   1  21     2499.43     3143.16    232.04 o 
  -8   1  21     2076.44     2436.65    363.30 o 
  -7   1  21       73.56      -50.18    110.90 o 
  -6   1  21     6197.01     5686.19    400.71 o 
  -5   1  21    20894.52    19586.09   1160.40 o 
  -4   1  21     6209.74     5737.59    291.64 o 
  -3   1  21      813.46      714.61    131.99 o 
  -2   1  21    11430.54    11221.10    494.64 o 
  -1   1  21    14636.31    13903.50    587.11 o 
   0   1  21     1440.63     1604.04    187.96 o 
   1   1  21     1331.50     1548.21    169.86 o 
   2   1  21     9613.44     9987.74    586.83 o 
   3   1  21     4957.81     4819.09    459.27 o 
   4   1  21     1471.60     1874.25    198.18 o 
   5   1  21     9873.66    10438.17    491.16 o 
   6   1  21    11802.49    12921.07    775.45 o 
   7   1  21      982.14     1379.58    199.98 o 
 -11   2  21       64.93      118.36    101.27 o 
 -10   2  21     6869.35     7491.58    409.69 o 
  -9   2  21      229.80      270.56    106.37 o 
  -8   2  21     7786.66     7736.80    518.96 o 
  -7   2  21      865.16      946.16    165.27 o 
  -6   2  21    13312.51    11624.25    476.59 o 
  -5   2  21       17.25       82.09     89.57 o 
  -4   2  21       44.37       51.88     91.32 o 
  -3   2  21      415.83      449.65    134.00 o 
  -2   2  21     3228.11     3292.05    237.89 o 
  -1   2  21      241.21      354.03    116.71 o 
   0   2  21    13712.39    13713.85    644.41 o 
   1   2  21       34.60       77.30    109.49 o 
   2   2  21    14913.42    14759.56    626.81 o 
   3   2  21     1213.01     1377.97    157.55 o 
   4   2  21     2029.79     2438.68    285.15 o 
   5   2  21        9.11      -52.68    102.76 o 
   6   2  21     5454.48     5943.54    473.24 o 
   7   2  21       69.16      212.24    132.48 o 
 -11   3  21     5612.01     6320.97    623.35 o 
 -10   3  21     1130.48     1064.83    231.94 o 
  -9   3  21     3001.09     3247.76    229.49 o 
  -8   3  21     1148.05     1249.08    169.41 o 
  -7   3  21      322.03      392.59    129.00 o 
  -6   3  21     7161.04     6721.99    486.86 o 
  -5   3  21    12703.49    11686.38    549.66 o 
  -4   3  21     4322.47     4247.49    264.78 o 
  -3   3  21     2539.08     2755.08    199.30 o 
  -2   3  21     5146.52     4807.41    292.53 o 
  -1   3  21    19130.61    18249.21    701.45 o 
   0   3  21     2636.23     2667.57    243.54 o 
   1   3  21     1661.63     1807.65    201.62 o 
   2   3  21     6955.52     6923.42    341.16 o 
   3   3  21     5969.66     6219.27    333.64 o 
   4   3  21      296.90      196.04    113.49 o 
   5   3  21     5442.17     5754.68    344.06 o 
   6   3  21     6613.17     7359.84    463.86 o 
   7   3  21     8908.66     9739.57    540.00 o 
 -11   4  21      725.22      761.33    224.33 o 
 -10   4  21     1346.30     1567.38    220.92 o 
  -9   4  21     9094.73     8032.19    807.52 o 
  -8   4  21     2810.05     2508.80    276.13 o 
  -7   4  21    11784.32    10244.40   1079.25 o 
  -6   4  21       77.16       89.67     95.51 o 
  -5   4  21     8953.12     8173.08    401.56 o 
  -4   4  21      431.17      562.73    116.73 o 
  -3   4  21     2955.03     3088.66    294.96 o 
  -2   4  21     2033.72     2021.95    181.71 o 
  -1   4  21    11000.89    10503.13    485.84 o 
   0   4  21       42.70       90.41    116.51 o 
   1   4  21    12225.66    12904.03    471.01 o 
   2   4  21     4658.07     4410.77    281.95 o 
   3   4  21     6601.64     7165.26    347.80 o 
   4   4  21      566.28      648.09    141.74 o 
   5   4  21      311.35      345.23    168.97 o 
   6   4  21     1012.82     1127.51    228.78 o 
   7   4  21     5974.57     6412.05    469.72 o 
 -10   5  21     2526.60     3504.49    330.21 o 
  -9   5  21       37.01       11.93     82.15 o 
  -8   5  21     1518.99     1394.18    145.90 o 
  -7   5  21      350.14      300.40    138.50 o 
  -6   5  21     7863.65     7765.65    752.22 o 
  -5   5  21     9418.49     8652.95    436.68 o 
  -4   5  21     7225.64     7196.81    376.41 o 
  -3   5  21      299.63      288.92    109.19 o 
  -2   5  21    12800.11    11936.44    513.60 o 
  -1   5  21     7762.14     7405.02    308.86 o 
   0   5  21     5982.31     5741.54    265.03 o 
   1   5  21     3247.14     3105.91    209.50 o 
   2   5  21     5733.02     5696.00    306.83 o 
   3   5  21      217.37      258.68    108.70 o 
   4   5  21     6262.41     6174.30    370.76 o 
   5   5  21     1059.91     1294.96    190.16 o 
   6   5  21    12513.78    13635.07    776.05 o 
   7   5  21     1961.86     2074.96    221.45 o 
 -10   6  21     4787.81     4587.39    677.86 o 
  -9   6  21     3612.35     3396.44    505.55 o 
  -8   6  21     7669.38     7402.29    638.13 o 
  -7   6  21     1378.81     1462.16    259.96 o 
  -6   6  21     8212.06     7528.04    408.42 o 
  -5   6  21     2899.56     2854.11    288.18 o 
  -4   6  21      466.52      619.84    147.63 o 
  -3   6  21       31.51      113.40     67.48 o 
  -2   6  21     4527.90     4317.20    228.34 o 
  -1   6  21     6680.23     6075.99    300.36 o 
   0   6  21    12740.89    12320.66    530.76 o 
   1   6  21     2120.63     2233.35    191.35 o 
   2   6  21     7020.02     6851.85    332.82 o 
   3   6  21     5694.24     5824.53    388.11 o 
   4   6  21     1190.66     1349.33    177.52 o 
   5   6  21     1344.33     1364.31    200.98 o 
   6   6  21     2383.03     2459.37    254.92 o 
 -10   7  21       15.81        3.14     89.94 o 
  -9   7  21     4897.00     4794.52    771.09 o 
  -8   7  21      172.71      197.64    162.74 o 
  -7   7  21      763.14      689.22    163.58 o 
  -6   7  21      164.18        8.98     40.89 o 
  -5   7  21    16280.63    15487.70    895.87 o 
  -4   7  21     2079.34     1801.07    154.39 o 
  -3   7  21     8859.48     8196.24    388.79 o 
  -2   7  21       90.71      129.95     91.71 o 
  -1   7  21    13475.85    13678.69    528.52 o 
   0   7  21      279.35      219.78     90.30 o 
   1   7  21      498.51      395.27    124.08 o 
   2   7  21      545.46      627.29    140.78 o 
   3   7  21     8343.35     8771.10    492.34 o 
   4   7  21      130.14      230.27    128.35 o 
   5   7  21     9969.35    10834.40    585.30 o 
   6   7  21     6110.22     6450.68    448.93 o 
  -9   8  21     5645.60     4961.37   1119.74 o 
  -8   8  21     4676.78     4622.15   1267.68 o 
  -7   8  21     3839.45     3104.28    502.70 o 
  -6   8  21     1960.43     1829.49    330.26 o 
  -5   8  21     1741.86     2010.40    231.54 o 
  -4   8  21     3462.25     3324.87    263.53 o 
  -3   8  21       32.21       65.23     79.37 o 
  -2   8  21     6551.17     6332.89    326.79 o 
  -1   8  21     3874.94     3727.78    240.02 o 
   0   8  21     1085.82     1162.99    136.45 o 
   1   8  21    10985.85    10079.90    571.25 o 
   2   8  21    12722.02    12895.41    571.69 o 
   3   8  21     4558.38     4360.92    275.60 o 
   4   8  21      359.17      475.52    142.74 o 
   5   8  21     1642.70     1660.05    236.06 o 
  -8   9  21      428.43      246.43    116.64 o 
  -7   9  21     1553.21     1105.64    287.35 o 
  -6   9  21    12216.14    10790.98   1332.32 o 
  -5   9  21     1342.68     1369.84    171.92 o 
  -4   9  21     5297.53     5193.14    380.24 o 
  -3   9  21      978.09     1203.59    218.68 o 
  -2   9  21    12511.88    12470.87    626.90 o 
  -1   9  21     1504.87     1324.19    139.46 o 
   0   9  21     2296.60     2537.72    240.05 o 
   1   9  21      212.72      145.49    107.69 o 
   2   9  21     4580.29     4433.44    283.65 o 
   3   9  21       42.71       15.06    101.03 o 
   4   9  21    13341.63    12858.70    635.36 o 
   5   9  21      381.09      511.43    164.41 o 
  -8  10  21     4679.11     4897.34   1518.32 o 
  -7  10  21     3860.49     3234.84    737.43 o 
  -6  10  21     2226.52     1852.57    710.00 o 
  -5  10  21     4325.02     4227.40    339.62 o 
  -4  10  21      195.39      304.17    131.56 o 
  -3  10  21      158.35      313.79    148.60 o 
  -2  10  21     2004.47     1956.96    259.66 o 
  -1  10  21     7580.19     8379.20    518.58 o 
   0  10  21     1906.21     1600.14    203.87 o 
   1  10  21     3179.68     3291.44    273.11 o 
   2  10  21     4409.44     4386.78    313.23 o 
   3  10  21     8563.01     7903.87    449.90 o 
   4  10  21      297.12      245.23    142.97 o 
  -7  11  21      945.01      500.98    373.16 o 
  -6  11  21      117.52      116.79    113.65 o 
  -5  11  21     9325.16     8321.65    807.87 o 
  -4  11  21      153.17      109.44    120.78 o 
  -3  11  21    10623.11     9997.25    953.00 o 
  -2  11  21      165.89      173.91    127.02 o 
  -1  11  21     4948.76     5326.07    425.42 o 
   0  11  21      108.23      149.03    102.14 o 
   1  11  21     1692.76     1931.38    219.17 o 
   2  11  21       73.55      174.20    160.96 o 
   3  11  21     7295.00     7130.44    459.57 o 
  -5  12  21     2382.89     1962.50    702.22 o 
  -4  12  21     3529.65     3365.76    428.88 o 
  -3  12  21        6.74       -5.60    112.34 o 
  -2  12  21     7404.38     7915.66    550.72 o 
  -1  12  21     3331.45     3574.74    431.34 o 
   0  12  21     3206.39     3310.54    413.77 o 
   1  12  21     1237.52     1164.04    216.29 o 
   2  12  21    11022.89    10508.00    642.23 o 
  -3  13  21     1372.55     1405.59    316.29 o 
  -2  13  21     8848.59     8714.97    679.15 o 
  -1  13  21       78.48      -17.49    133.71 o 
 -10   0  22      740.66      658.03    187.39 o 
  -8   0  22    14615.77    14618.40    897.56 o 
  -6   0  22     9887.74     8945.08    575.14 o 
  -4   0  22     2002.32     2923.78    448.25 o 
  -2   0  22     1374.70     1668.77    664.72 o 
   0   0  22    22201.71    21130.08   1185.14 o
[truncated: 31,102 more chars]
